# Supplementary material for: Chemical Exposures Affect Innate Immune Response to SARS-CoV-2
Source: Int J Mol Sci. 2021 Nov 19;22(22):12474. doi: 10.3390/ijms222212474 (PMC8617908; doi:10.3390/ijms222212474)
Supplement: Supplementary file 1 [file ijms-22-12474-s001.zip]

Archive with 9 entries (8 files):
- Supplemental file/
- Supplemental file/Supplemental File 1.xlsx
- __MACOSX/Supplemental file/._Supplemental File 1.xlsx
- Supplemental file/Supplemental File 4.xlsx
- __MACOSX/Supplemental file/._Supplemental File 4.xlsx
- Supplemental file/Supplemental File 2.xlsx
- __MACOSX/Supplemental file/._Supplemental File 2.xlsx
- Supplemental file/Supplemental File 3.xlsx
- __MACOSX/Supplemental file/._Supplemental File 3.xlsx
