# Supplementary material for: Chemical Exposures Affect Innate Immune Response to SARS-CoV-2
Source: Int J Mol Sci. 2021 Nov 19;22(22):12474. doi: 10.3390/ijms222212474 (PMC8617908; doi:10.3390/ijms222212474)
Supplement: Supplementary file 1 [file ijms-22-12474-s001.zip › Supplemental file/Supplemental File 1.xlsx]

## Sheet: Dendritic cell
Gene ID	Gene Name	Top TSSG	Numbers of patients affected by COVID-19	Upregulated by COVID-19	Downregulated by COVID-19
12696	ISG15	2794	3	3	0
12721	HLA-DQB1	2932.6	3	0	3
12892	PABPC1	4231.2	3	0	3
12898	EEF2	4320	3	0	3
13049	HSPA5	10168.2	3	3	0
12614	PLSCR1	2502.5	2	2	0
12748	CCDC50	3135	2	0	2
12855	FKBP5	3855.6	2	2	0
12859	TRIM22	3919.2	2	2	0
12912	TPT1	4695.6	2	0	2
12931	HSPD1	5151	2	2	0
13001	ITM2C	6919	2	0	2
13006	HSP90AB1	7171	2	2	0
13029	HSPA8	8502.5	2	2	0
13065	ENO1	14490.7	2	2	0
13072	EEF1A1	15727.5	2	0	2
13082	LGALS1	22409.2	2	2	0
13085	TMSB10	27132	2	2	0
13088	CD74	45541.6	2	0	2
13089	ACTB	50219	2	2	0
12594	MSN	2438.8	1	1	0
12644	GADD45B	2592	1	1	0
12707	NAP1L1	2837.2	1	0	1
12734	DDX5	2980	1	0	1
12764	EIF1	3222.4	1	0	1
12781	CALM1	3295.6	1	1	0
12813	CDKN1A	3468	1	1	0
12895	TYROBP	4282.2	1	0	1
12899	HMGN2	4395.6	1	1	0
12935	ALDH2	5219.2	1	0	1
12939	PDIA4	5317.2	1	1	0
12958	PSAP	5637.6	1	0	1
12974	TGFBI	6058.8	1	0	1
12979	CALR	6177.6	1	1	0
12983	H3F3B	6255.1	1	1	0
12988	TCF4	6435	1	0	1
13005	B2M	7040.6	1	1	0
13025	HSP90AA1	8348.2	1	1	0
13032	S100A8	8663.2	1	1	0
13039	LDHA	8950.5	1	1	0
13057	GZMB	11044.5	1	0	1
13061	S100A9	11812.5	1	1	0
13064	SERPINF1	14186.7	1	0	1
13066	PLAC8	14528	1	1	0
13076	VIM	17151.3	1	0	1
13077	S100A6	17693.6	1	1	0
12580	SNRPD1	2382.8	0	0	0
12581	XBP1	2386.8	0	0	0
12582	YWHAB	2388.3	0	0	0
12583	RPL38	2400.4	0	0	0
12584	TXN2	2411.1	0	0	0
12585	SERPINA1	2412	0	0	0
12586	CAPN2	2412.8	0	0	0
12587	TALDO1	2418.7	0	0	0
12588	INSIG1	2420.8	0	0	0
12589	NHP2	2424.2	0	0	0
12590	COX6C	2429.7	0	0	0
12591	SNRPG	2436	0	0	0
12592	UBE2I	2436	0	0	0
12593	MYC	2437.6	0	0	0
12595	ACAA1	2444	0	0	0
12596	LIME1	2450	0	0	0
12597	PPP1CA	2451.2	0	0	0
12598	TNFRSF1A	2454.4	0	0	0
12599	CNP	2455	0	0	0
12600	NDUFB3	2455.2	0	0	0
12601	UQCRH	2461.6	0	0	0
12602	ACLY	2461.7	0	0	0
12603	MYD88	2463.7	0	0	0
12604	TUFM	2463.9	0	0	0
12605	VDAC2	2464.8	0	0	0
12606	NDUFB1	2465	0	0	0
12607	CXCR3	2468	0	0	0
12608	SH3KBP1	2470.2	0	0	0
12609	CHCHD2	2477.1	0	0	0
12610	SUCLG1	2479.5	0	0	0
12611	NDUFB8	2480.8	0	0	0
12612	NDUFA2	2499.9	0	0	0
12613	ATP5F1D	2502.4	0	0	0
12615	ALCAM	2504.7	0	0	0
12616	NDUFA12	2508.8	0	0	0
12617	RPS3	2509.2	0	0	0
12618	HMGN3	2510.4	0	0	0
12619	PSMC4	2511.2	0	0	0
12620	TUBA1A	2514.3	0	0	0
12621	SCARB1	2514.9	0	0	0
12622	ATP5MC3	2521.6	0	0	0
12623	TPP1	2523	0	0	0
12624	BCAP31	2523.1	0	0	0
12625	CYC1	2531.1	0	0	0
12626	RPS27L	2533.8	0	0	0
12627	ETFA	2535	0	0	0
12628	AKR1B1	2540.4	0	0	0
12629	PLEK	2542.2	0	0	0
12630	AHNAK	2543.2	0	0	0
12631	UBE2L3	2544.9	0	0	0
12632	FAU	2545.5	0	0	0
12633	SLC25A3	2551.3	0	0	0
12634	RPL30	2551.5	0	0	0
12635	GDI2	2554.3	0	0	0
12636	CD47	2563.2	0	0	0
12637	SOX4	2572.4	0	0	0
12638	PPP2R1A	2574.8	0	0	0
12639	ANAPC11	2580	0	0	0
12640	PQLC3	2583	0	0	0
12641	RPL8	2585	0	0	0
12642	RNASE6	2587.2	0	0	0
12643	LPXN	2591.5	0	0	0
12645	ZFAND2A	2592	0	0	0
12646	WARS	2603.8	0	0	0
12647	PCNA	2608	0	0	0
12648	GOT1	2610.8	0	0	0
12649	YME1L1	2613.6	0	0	0
12650	GNAS	2614.5	0	0	0
12651	MANF	2616	0	0	0
12652	CSRP1	2619	0	0	0
12653	PLAUR	2619.9	0	0	0
12654	SSR3	2621.4	0	0	0
12655	HADH	2621.6	0	0	0
12656	SNRPN	2627	0	0	0
12657	ATP6V0E1	2630.3	0	0	0
12658	GABARAP	2633.4	0	0	0
12659	SUB1	2637.2	0	0	0
12660	H2AFY	2641.8	0	0	0
12661	LSM4	2645.2	0	0	0
12662	PEBP1	2648.3	0	0	0
12663	U2AF1	2649.6	0	0	0
12664	NDUFS5	2652.7	0	0	0
12665	CNBP	2653.2	0	0	0
12666	RGS10	2653.2	0	0	0
12667	PTPRC	2653.6	0	0	0
12668	SLC40A1	2655.9	0	0	0
12669	TCP1	2656.6	0	0	0
12670	DUSP1	2668	0	0	0
12671	HLA-DRB1	2676.8	0	0	0
12672	RBBP4	2678.6	0	0	0
12673	RPS5	2684.6	0	0	0
12674	BAD	2688	0	0	0
12675	RPS2	2691	0	0	0
12676	IVD	2693.9	0	0	0
12677	RPL18	2704	0	0	0
12678	FGL2	2705.1	0	0	0
12679	BNIP3L	2705.6	0	0	0
12680	STIP1	2706.8	0	0	0
12681	IFNGR1	2718.6	0	0	0
12682	SLC7A5	2718.9	0	0	0
12683	CSTB	2721.6	0	0	0
12684	NDUFC2	2737	0	0	0
12685	GHITM	2739.1	0	0	0
12686	CYB5B	2740.4	0	0	0
12687	SULT1A1	2748	0	0	0
12688	KDELR2	2748.6	0	0	0
12689	RPL35	2755.2	0	0	0
12690	NAGK	2756	0	0	0
12691	ATP6AP2	2766.4	0	0	0
12692	SLC1A5	2768	0	0	0
12693	TSPAN13	2770.2	0	0	0
12694	EIF3C	2777.5	0	0	0
12695	RPL21	2786.4	0	0	0
12697	NDUFS8	2797.2	0	0	0
12698	AK2	2802.6	0	0	0
12699	RPL28	2808	0	0	0
12700	NDUFB7	2808.4	0	0	0
12701	DUT	2810.1	0	0	0
12702	SRP9	2815.8	0	0	0
12703	EZR	2820	0	0	0
12704	RPL35A	2825.2	0	0	0
12705	EWSR1	2829.4	0	0	0
12706	GPAT3	2830.4	0	0	0
12708	CD48	2840.8	0	0	0
12709	MYL12B	2842.4	0	0	0
12710	NUDT1	2856	0	0	0
12711	CYB5R3	2857.6	0	0	0
12712	DPP7	2857.6	0	0	0
12713	ARL6IP1	2860	0	0	0
12714	CCNG1	2865.9	0	0	0
12715	DNAJB11	2869.6	0	0	0
12716	MYBL2	2872	0	0	0
12717	HSPA9	2892	0	0	0
12718	RBX1	2913.6	0	0	0
12719	CTSH	2925.2	0	0	0
12720	CASP4	2930	0	0	0
12722	KLF10	2936.7	0	0	0
12723	SAMHD1	2942.1	0	0	0
12724	AKR1A1	2948.4	0	0	0
12725	COPE	2949	0	0	0
12726	PRDX6	2956.2	0	0	0
12727	TKT	2957.5	0	0	0
12728	SDHC	2959.6	0	0	0
12729	FABP5	2963.8	0	0	0
12730	NDUFB10	2964.5	0	0	0
12731	NCL	2973.6	0	0	0
12732	PSMA2	2975.5	0	0	0
12733	RPS16	2979.2	0	0	0
12735	CLEC10A	3000.7	0	0	0
12736	SYNGR2	3009.6	0	0	0
12737	RPL26	3020	0	0	0
12738	LGMN	3035.2	0	0	0
12739	LAMTOR2	3053.2	0	0	0
12740	UQCRQ	3065.6	0	0	0
12741	SMPD3	3070.5	0	0	0
12742	EEF1D	3079.1	0	0	0
12743	TPM4	3080	0	0	0
12744	ROMO1	3082.2	0	0	0
12745	PSMA1	3102.4	0	0	0
12746	NRP1	3120	0	0	0
12747	PSMD7	3124	0	0	0
12749	RHOA	3136	0	0	0
12750	CD14	3138.8	0	0	0
12751	SPCS2	3139.5	0	0	0
12752	RPS12	3140.3	0	0	0
12753	UQCR10	3150	0	0	0
12754	IGFLR1	3151.2	0	0	0
12755	RPL19	3154.8	0	0	0
12756	ERCC1	3174	0	0	0
12757	ELOVL1	3177.2	0	0	0
12758	CCT5	3191.5	0	0	0
12759	HSD17B10	3192	0	0	0
12760	CBR1	3199.3	0	0	0
12761	AKAP9	3199.5	0	0	0
12762	SF3B5	3208.8	0	0	0
12763	PSMD8	3222.4	0	0	0
12765	TNFRSF21	3223.2	0	0	0
12766	TXNRD1	3223.4	0	0	0
12767	ATF4	3227.4	0	0	0
12768	RPL12	3227.4	0	0	0
12769	LY86	3228.5	0	0	0
12770	RPL29	3237.3	0	0	0
12771	ARPC2	3238.4	0	0	0
12772	HMOX1	3246.9	0	0	0
12773	SPINT2	3251.6	0	0	0
12774	EIF4EBP1	3262.7	0	0	0
12775	DERL3	3263.4	0	0	0
12776	KYNU	3266	0	0	0
12777	BID	3267	0	0	0
12778	FOS	3271.2	0	0	0
12779	CALM2	3292	0	0	0
12780	HSPB1	3293	0	0	0
12782	PDHB	3306.6	0	0	0
12783	SET	3320	0	0	0
12784	RPL5	3322.8	0	0	0
12785	ADA	3328	0	0	0
12786	ECHS1	3329.4	0	0	0
12787	RPL23A	3340.8	0	0	0
12788	RPL10A	3340.8	0	0	0
12789	IDH3A	3351.2	0	0	0
12790	H2AFZ	3354.2	0	0	0
12791	NPM1	3354.2	0	0	0
12792	ADRM1	3360	0	0	0
12793	ESD	3360.3	0	0	0
12794	AP1S2	3367.2	0	0	0
12795	RPL39	3374.4	0	0	0
12796	GLIPR1	3374.5	0	0	0
12797	COX7C	3389.2	0	0	0
12798	RPS7	3389.2	0	0	0
12799	KRTCAP2	3390.8	0	0	0
12800	BTG2	3390.8	0	0	0
12801	PRDX5	3390.8	0	0	0
12802	EIF2S2	3395	0	0	0
12803	SARS	3396.6	0	0	0
12804	MGST3	3404.7	0	0	0
12805	ATP5ME	3406.3	0	0	0
12806	HEXB	3408.6	0	0	0
12807	MAP2K6	3413.3	0	0	0
12808	YWHAZ	3432	0	0	0
12809	ATP5F1E	3436	0	0	0
12810	NACA	3454.4	0	0	0
12811	RPL32	3456.8	0	0	0
12812	POR	3460.8	0	0	0
12814	UBE2L6	3484	0	0	0
12815	UGCG	3493.6	0	0	0
12816	RPL27	3512.1	0	0	0
12817	PSMA4	3528.3	0	0	0
12818	BLNK	3549	0	0	0
12819	CTSS	3567	0	0	0
12820	SRSF7	3570	0	0	0
12821	OSTC	3573	0	0	0
12822	FKBP2	3588	0	0	0
12823	PSMB7	3598.7	0	0	0
12824	TMED2	3603.6	0	0	0
12825	CCND3	3604	0	0	0
12826	FCGRT	3605.7	0	0	0
12827	NDUFA1	3620	0	0	0
12828	APEX1	3657	0	0	0
12829	RPN2	3659.4	0	0	0
12830	NDUFV2	3660.3	0	0	0
12831	RPL37	3663	0	0	0
12832	SERP1	3666.6	0	0	0
12833	DHRS7	3679	0	0	0
12834	LMNA	3688.8	0	0	0
12835	ACAA2	3688.8	0	0	0
12836	RPLP2	3691.7	0	0	0
12837	PPP1R14B	3695	0	0	0
12838	SCP2	3711.5	0	0	0
12839	CD53	3730	0	0	0
12840	OAT	3736.5	0	0	0
12841	MGST1	3751	0	0	0
12842	DAD1	3754.1	0	0	0
12843	RPS13	3761.1	0	0	0
12844	PSMD4	3775.8	0	0	0
12845	COX6A1	3781.4	0	0	0
12846	PSMB5	3791.4	0	0	0
12847	ATP5MC1	3797.2	0	0	0
12848	SSR1	3798.9	0	0	0
12849	CSTA	3822	0	0	0
12850	GSTO1	3822.6	0	0	0
12851	NDUFAB1	3831.6	0	0	0
12852	CYCS	3838	0	0	0
12853	SRSF3	3842.8	0	0	0
12854	SELENOS	3844	0	0	0
12856	NAA38	3882.4	0	0	0
12857	MGST2	3892.7	0	0	0
12858	CPVL	3916.5	0	0	0
12860	ETFB	3937.5	0	0	0
12861	ATP5F1B	3943.1	0	0	0
12862	HNRNPA2B1	3952.5	0	0	0
12863	HNRNPK	3957.2	0	0	0
12864	TMED9	3960.6	0	0	0
12865	SLC25A20	3962.7	0	0	0
12866	TUBA1B	3964.8	0	0	0
12867	PSMA6	3973	0	0	0
12868	PGAM1	3976	0	0	0
12869	PLA2G16	3982.4	0	0	0
12870	DNASE1L3	3983.1	0	0	0
12871	PTPRE	4007.7	0	0	0
12872	MGLL	4012.8	0	0	0
12873	RPS8	4018	0	0	0
12874	SEC61G	4018.2	0	0	0
12875	TSC22D3	4025.9	0	0	0
12876	GPX4	4032	0	0	0
12877	COX6B1	4042.5	0	0	0
12878	RPS21	4042.5	0	0	0
12879	RPL18A	4065.6	0	0	0
12880	HADHB	4068	0	0	0
12881	BTF3	4071.6	0	0	0
12882	SAP18	4081.2	0	0	0
12883	RPS15A	4094	0	0	0
12884	EMP3	4110	0	0	0
12885	GSTK1	4111.2	0	0	0
12886	CDK2AP2	4122	0	0	0
12887	ID2	4125	0	0	0
12888	CFP	4137.6	0	0	0
12889	MCM5	4171.5	0	0	0
12890	COX7A2	4176	0	0	0
12891	C1QBP	4222.2	0	0	0
12893	COMT	4242.7	0	0	0
12894	PSME1	4259.8	0	0	0
12896	ACTR3	4290	0	0	0
12897	RPS10	4305	0	0	0
12900	RPS27A	4450.6	0	0	0
12901	SOD1	4457.4	0	0	0
12902	CASP1	4474.8	0	0	0
12903	DNAJB9	4515	0	0	0
12904	PPP1R15A	4522	0	0	0
12905	RPL10	4552.2	0	0	0
12906	UBC	4582.8	0	0	0
12907	COX8A	4592	0	0	0
12908	PRDX3	4599	0	0	0
12909	KLF6	4619	0	0	0
12910	MDH1	4625.1	0	0	0
12911	DCXR	4690.3	0	0	0
12913	FDFT1	4727.5	0	0	0
12914	RPSA	4736	0	0	0
12915	LSP1	4737.7	0	0	0
12916	HSPE1	4759.4	0	0	0
12917	RPL34	4767.8	0	0	0
12918	FKBP1A	4770	0	0	0
12919	RPS15	4784	0	0	0
12920	HMGB1	4842.2	0	0	0
12921	RASD1	4848	0	0	0
12922	ATP5F1A	4879.6	0	0	0
12923	PSMB6	4911.3	0	0	0
12924	RBM3	4972	0	0	0
12925	LAPTM5	4975.2	0	0	0
12926	COX5A	5034.4	0	0	0
12927	FDPS	5121.3	0	0	0
12928	NDUFB2	5126	0	0	0
12929	PYCARD	5143.6	0	0	0
12930	CORO1A	5145.2	0	0	0
12932	PSMA7	5152	0	0	0
12933	RPS11	5199	0	0	0
12934	P4HB	5204.9	0	0	0
12936	SLC25A5	5281.2	0	0	0
12937	NDRG2	5286.5	0	0	0
12938	BLVRB	5315.6	0	0	0
12940	GLRX	5324.4	0	0	0
12941	COX5B	5337.6	0	0	0
12942	RPL6	5372	0	0	0
12943	GSN	5412.5	0	0	0
12944	RPS20	5418.8	0	0	0
12945	SIVA1	5449.2	0	0	0
12946	LCP1	5471.7	0	0	0
12947	SSR4	5472	0	0	0
12948	IGFBP3	5491	0	0	0
12949	PSMB1	5493.6	0	0	0
12950	NFE2L2	5507.4	0	0	0
12951	RPL3	5510.4	0	0	0
12952	NUCB2	5520.9	0	0	0
12953	PARK7	5530.2	0	0	0
12954	HIGD1A	5573.8	0	0	0
12955	RAC2	5616.1	0	0	0
12956	APRT	5618.1	0	0	0
12957	CKS2	5623.8	0	0	0
12959	CD52	5694	0	0	0
12960	SEC61B	5718.9	0	0	0
12961	FXYD5	5758.2	0	0	0
12962	TUBB6	5790.8	0	0	0
12963	CIRBP	5796.4	0	0	0
12964	TPM2	5806.4	0	0	0
12965	MYL12A	5838	0	0	0
12966	HNRNPC	5857.6	0	0	0
12967	TPM3	5880.6	0	0	0
12968	PRDX1	5885.1	0	0	0
12969	RAN	5890.5	0	0	0
12970	COX4I1	5908.1	0	0	0
12971	PTMA	5926.8	0	0	0
12972	ERP29	5956.9	0	0	0
12973	ITGB2	6004	0	0	0
12975	RPL13A	6085.8	0	0	0
12976	LGALS3	6088.2	0	0	0
12977	RPS6	6106.5	0	0	0
12978	RPLP1	6110.1	0	0	0
12980	SERF2	6223.2	0	0	0
12981	EIF5A	6226.7	0	0	0
12982	GSTM1	6247.1	0	0	0
12984	PGK1	6282.9	0	0	0
12985	CD68	6361.2	0	0	0
12986	HNRNPA1	6380	0	0	0
12987	BCL11A	6426	0	0	0
12989	PDIA6	6466	0	0	0
12990	RPL37A	6524.1	0	0	0
12991	MYL6	6528	0	0	0
12992	SDF2L1	6555	0	0	0
12993	PLP2	6560	0	0	0
12994	SQSTM1	6566.4	0	0	0
12995	RPLP0	6591.8	0	0	0
12996	DYNLL1	6609.2	0	0	0
12997	LGALS2	6633	0	0	0
12998	DNAJA1	6660	0	0	0
12999	DECR1	6694.4	0	0	0
13000	RPL15	6824.4	0	0	0
13002	CD44	6970	0	0	0
13003	PSMB4	7029	0	0	0
13004	BST2	7039.5	0	0	0
13007	RPS14	7185.5	0	0	0
13008	RPS24	7220	0	0	0
13009	JCHAIN	7231.5	0	0	0
13010	ARHGDIB	7353.5	0	0	0
13011	PHB	7444.8	0	0	0
13012	FCER1G	7582.4	0	0	0
13013	RPL31	7599.9	0	0	0
13014	NPC2	7645	0	0	0
13015	RPS3A	7695.7	0	0	0
13016	TXN	7753.1	0	0	0
13017	RPL13	7991.9	0	0	0
13018	CLIC3	8011.5	0	0	0
13019	PLD4	8046.5	0	0	0
13020	ALOX5AP	8166	0	0	0
13021	CTSB	8204.4	0	0	0
13022	RPL23	8251.6	0	0	0
13023	DBI	8266.8	0	0	0
13024	PTGDS	8313.1	0	0	0
13026	IRF7	8353.3	0	0	0
13027	ECH1	8376.6	0	0	0
13028	UBB	8490	0	0	0
13030	S100A11	8578.5	0	0	0
13031	TIMP1	8633.6	0	0	0
13033	DDIT4	8707.5	0	0	0
13034	PKM	8756	0	0	0
13035	HSP90B1	8829	0	0	0
13036	NFKBIA	8855	0	0	0
13037	ANXA5	8880	0	0	0
13038	IRF8	8883	0	0	0
13040	CTSC	8956.2	0	0	0
13041	TSPO	9290.7	0	0	0
13042	RPL7	9491.5	0	0	0
13043	ARPC1B	9492.7	0	0	0
13044	PPIA	9510	0	0	0
13045	EIF4A1	9621.2	0	0	0
13046	VAMP8	9660	0	0	0
13047	EIF5	9756.6	0	0	0
13048	PPIB	9963.2	0	0	0
13050	TAGLN2	10181.6	0	0	0
13051	SH3BGRL3	10326.4	0	0	0
13052	CAPG	10414.6	0	0	0
13053	RPL27A	10556	0	0	0
13054	CD36	10811	0	0	0
13055	GRN	10870.2	0	0	0
13056	COTL1	10908.9	0	0	0
13058	RPS27	11267	0	0	0
13059	PFN1	11326.2	0	0	0
13060	LYZ	11707.8	0	0	0
13062	STMN1	12053.6	0	0	0
13063	CFL1	13779.3	0	0	0
13067	RPS19	14563.5	0	0	0
13068	TPI1	14816.1	0	0	0
13069	ANXA1	14835	0	0	0
13070	SLC3A2	15223.4	0	0	0
13071	HERPUD1	15725.1	0	0	0
13073	CST3	16715.2	0	0	0
13074	ACTG1	16725	0	0	0
13075	ALDOA	17005.1	0	0	0
13078	S100A10	18068.2	0	0	0
13079	FTH1	18452.9	0	0	0
13080	FTL	18727.2	0	0	0
13081	GAPDH	19323	0	0	0
13083	UCP2	25196.5	0	0	0
13084	S100A4	26424.4	0	0	0
13086	GSTP1	29475.6	0	0	0
13087	ANXA2	29972.8	0	0	0

## Sheet: Monocyte
Gene ID	Gene Name	Top TSSG	Numbers of patients affected by COVID-19	Upregulated by COVID-19	Downregulated by COVID-19
12888	S100A8	43615.2	14	14	0
12634	PLAC8	3824	13	13	0
12694	PABPC1	4588.1	13	0	13
12823	NAP1L1	8503.4	13	0	13
12846	IFITM3	11921.1	13	13	0
12668	EEF2	4204.8	11	0	11
12862	EEF1A1	14070	11	0	11
12890	S100A9	51502.5	11	11	0
12631	IFI6	3809	10	10	0
12775	VCAN	5772	10	10	0
12884	CD14	25190.2	10	10	0
12607	PLBD1	3532.8	9	9	0
12638	TPT1	3851.4	9	0	9
12789	ISG15	6426.2	9	9	0
12886	CD74	31564	9	1	8
12599	FOS	3468.6	8	0	8
12623	PLSCR1	3749.2	8	8	0
12703	EIF1	4674	8	0	8
12768	STAT1	5510.7	8	8	0
12794	MS4A7	6772.8	8	0	8
12660	RGS2	4096.4	7	0	7
12692	AP1S2	4568.9	7	0	7
12711	JUNB	4725	7	0	7
12727	IFITM2	4943.4	7	7	0
12805	DUSP1	7377.6	7	0	7
12833	PKM	9966	7	7	0
12838	CTSB	10956.4	7	7	0
12857	GRN	13701.6	7	7	0
12879	CD36	19836	7	7	0
12885	GSTP1	25902.8	7	0	7
12550	APLP2	3097.5	6	6	0
12633	MS4A6A	3821.6	6	6	0
12665	TGFBI	4148.1	6	0	6
12743	ALDH2	5129.6	6	1	5
12772	TNFRSF1B	5678.1	6	0	6
12817	TSC22D3	7924.8	6	0	6
12825	CTSD	8547.6	6	6	0
12828	NFKBIA	9386.3	6	2	4
12850	CD52	12649	6	1	5
12854	CST3	13082	6	0	6
12855	ENO1	13385.8	6	6	0
12861	CTSS	14054.8	6	0	6
12873	LGALS1	18041.1	6	6	0
12874	LYZ	18620	6	3	3
12875	PSAP	18681.8	6	0	6
12891	ACTB	57694	6	6	0
12609	TRIM22	3571.3	5	5	0
12632	C1QB	3812.9	5	5	0
12667	C1QA	4174.9	5	5	0
12709	TMEM176B	4707.3	5	1	4
12739	FCGRT	5110.2	5	0	5
12762	NACA	5440	5	0	5
12763	OAS1	5453.5	5	5	0
12771	CALM2	5640	5	0	5
12773	FCN1	5733	5	2	3
12777	FGL2	5822	5	0	5
12791	HSP90AB1	6489.4	5	1	4
12814	TPM3	7767.9	5	5	0
12848	B2M	12483.2	5	3	2
12872	SAT1	17050	5	0	5
12882	TMSB10	24276	5	5	0
12576	DDX5	3310	4	0	4
12584	CPVL	3353	4	2	2
12686	LTA4H	4462.6	4	2	2
12752	HSP90AA1	5322.2	4	4	0
12788	UBC	6406.8	4	1	3
12802	LDHA	7160.4	4	4	0
12804	LY6E	7295.6	4	4	0
12809	CDKN1C	7597.8	4	0	4
12813	MYL6	7760	4	4	0
12830	ITGB2	9709.1	4	4	0
12863	DUSP6	14106.9	4	1	3
12883	S100A6	24575.2	4	4	0
12490	BTG2	2783.2	3	0	3
12509	CREG1	2870.4	3	3	0
12510	TPM4	2877.6	3	3	0
12512	KLF6	2898.5	3	0	3
12531	BTF3	3003	3	0	3
12589	CAP1	3395.2	3	3	0
12614	VAMP5	3618	3	3	0
12642	CCND3	3893	3	3	0
12647	FKBP5	3931.2	3	3	0
12650	MT2A	3997.6	3	3	0
12664	CALM1	4134.9	3	3	0
12723	CD53	4850	3	3	0
12824	LGALS2	8514	3	0	3
12826	LCP1	8804.4	3	3	0
12840	CD44	11084	3	0	3
12847	CYP1B1	12015	3	3	0
12852	TSPO	12973.5	3	3	0
12866	SERPINA1	14616	3	3	0
12867	ACTG1	14632.5	3	0	3
12869	HSPA8	15071.8	3	1	2
12876	COTL1	19213.8	3	0	3
12877	ANXA2	19734	3	3	0
12881	GAPDH	22780.8	3	3	0
12887	S100A4	36369.2	3	3	0
12892	FTL	72130.5	3	0	3
12492	SRSF5	2796.2	2	0	2
12528	SRGN	2996.5	2	2	0
12530	IDH1	3002	2	2	0
12541	PFDN5	3067.2	2	0	2
12548	ARPC5	3091.2	2	2	0
12552	CX3CR1	3114	2	2	0
12559	CD55	3160	2	2	0
12641	RBM3	3889.6	2	0	2
12648	HMGN2	3974.4	2	2	0
12653	BCL2A1	4012	2	2	0
12655	IRF1	4041.6	2	2	0
12666	CALR	4168.8	2	2	0
12678	SOD2	4381.1	2	0	2
12690	GBP2	4552.6	2	2	0
12696	PSME2	4600.2	2	2	0
12708	MAFB	4697.6	2	2	0
12728	CXCL10	4947	2	2	0
12730	TNFSF10	4977	2	2	0
12760	UBE2L6	5421	2	2	0
12770	PTMA	5583.6	2	0	2
12778	CSF1R	5857.5	2	0	2
12790	PTPRC	6435.6	2	0	2
12834	TYROBP	10292.4	2	0	2
12842	CDKN1A	11301.6	2	2	0
12849	CFL1	12620.1	2	1	1
12856	WARS	13423.2	2	2	0
12508	GADD45B	2860.8	1	1	0
12515	SQOR	2914.5	1	1	0
12520	EZR	2932.8	1	1	0
12524	NCF2	2970.5	1	0	1
12535	CTSH	3038.8	1	0	1
12544	ERP29	3074.3	1	0	1
12546	CCL2	3090	1	1	0
12568	MYL12A	3216.5	1	1	0
12577	TMPO	3310	1	1	0
12587	GSTM1	3383.1	1	1	0
12621	FGR	3740	1	0	1
12622	UTRN	3744	1	0	1
12627	PSMA6	3775.8	1	1	0
12636	SLC7A7	3828	1	0	1
12640	ATP5F1B	3874.3	1	1	0
12646	CD48	3927.3	1	1	0
12652	RABGAP1L	4009.8	1	0	1
12662	NAGK	4123.6	1	0	1
12673	PSMA4	4309.2	1	1	0
12681	PDK4	4437	1	1	0
12683	PILRA	4452.3	1	0	1
12684	HNRNPA2B1	4454	1	0	1
12707	LSP1	4696.4	1	0	1
12710	GSTO1	4712.7	1	1	0
12718	BNIP3L	4797.1	1	0	1
12721	MYD88	4828	1	1	0
12742	CFP	5121.6	1	0	1
12745	HSPB1	5161.5	1	1	0
12747	PGAM1	5224	1	1	0
12749	SERF2	5248.8	1	1	0
12758	ASAH1	5393.5	1	0	1
12761	GSTK1	5428.8	1	0	1
12767	ACTR3	5505.5	1	1	0
12769	CTSL	5581.8	1	1	0
12774	TKT	5733	1	0	1
12781	SULT1A1	6072	1	1	0
12787	BST2	6308	1	1	0
12798	H3F3B	6986.4	1	0	1
12801	BLVRB	7119.8	1	1	0
12803	CASP1	7254.6	1	1	0
12807	EIF5	7504.3	1	0	1
12810	FCGR3A	7602.4	1	1	0
12811	DNAJA1	7659	1	1	0
12815	LAPTM5	7869.6	1	0	1
12818	ALDH1A1	8173.8	1	0	1
12819	GLRX	8323.2	1	1	0
12827	PGK1	9243	1	1	0
12835	HSPA5	10451.7	1	1	0
12836	S100A10	10882.4	1	1	0
12837	CTSC	10926.8	1	1	0
12851	TPI1	12893.4	1	0	1
12858	VIM	13831.2	1	1	0
12860	TIMP1	13908	1	1	0
12484	ATP6V1F	2732.4	0	0	0
12485	LAMTOR2	2740.4	0	0	0
12486	EIF2S2	2751	0	0	0
12487	ATP6V0E1	2752.1	0	0	0
12488	PPP2R1A	2755.2	0	0	0
12489	GLIPR2	2770.2	0	0	0
12491	NEDD9	2791.8	0	0	0
12493	LRRC25	2796.5	0	0	0
12494	RPS13	2797.2	0	0	0
12495	GSTA4	2801.4	0	0	0
12496	ABRACL	2818.6	0	0	0
12497	XRCC5	2819.8	0	0	0
12498	SET	2825	0	0	0
12499	UBE2I	2830.8	0	0	0
12500	PSMB5	2832.9	0	0	0
12501	ECHS1	2833.4	0	0	0
12502	ITGA4	2834.2	0	0	0
12503	ATP5F1A	2838	0	0	0
12504	PSMC3	2844.4	0	0	0
12505	RPL39	2846.4	0	0	0
12506	ELOVL1	2849.6	0	0	0
12507	MYC	2853.1	0	0	0
12511	ATP6V0B	2886	0	0	0
12513	RPS11	2901	0	0	0
12514	GHITM	2902.5	0	0	0
12516	RPLP0	2916.4	0	0	0
12517	NRG1	2918.4	0	0	0
12518	PSMC2	2928.8	0	0	0
12519	RPS20	2929.8	0	0	0
12521	DCXR	2945.9	0	0	0
12522	SLC20A1	2948.4	0	0	0
12523	UQCR10	2960	0	0	0
12525	REEP5	2979.8	0	0	0
12526	DNAJB6	2982.2	0	0	0
12527	ARL6IP5	2990	0	0	0
12529	SCPEP1	3001.6	0	0	0
12532	CYB5R3	3017.2	0	0	0
12533	CALML4	3036	0	0	0
12534	FDFT1	3038	0	0	0
12536	CALHM6	3049.6	0	0	0
12537	HCLS1	3056.4	0	0	0
12538	NDUFAB1	3056.6	0	0	0
12539	NAAA	3056.6	0	0	0
12540	HTATIP2	3060	0	0	0
12542	RPS15A	3068.2	0	0	0
12543	HSPE1	3074	0	0	0
12545	SDF2L1	3089.4	0	0	0
12547	DPYD	3091	0	0	0
12549	POR	3091.2	0	0	0
12551	ETFB	3105.9	0	0	0
12553	CAST	3120	0	0	0
12554	ATP5ME	3121.1	0	0	0
12555	SLC31A2	3130.4	0	0	0
12556	ELOB	3132	0	0	0
12557	RBP7	3137.8	0	0	0
12558	PSMC4	3146.3	0	0	0
12560	SSR1	3168.9	0	0	0
12561	GDI2	3173.4	0	0	0
12562	TESC	3180.6	0	0	0
12563	IDI1	3194.8	0	0	0
12564	UQCRQ	3196.8	0	0	0
12565	TNFRSF1A	3197.8	0	0	0
12566	LY86	3201	0	0	0
12567	ATP6V1B2	3206.2	0	0	0
12569	MAPKAPK3	3254.2	0	0	0
12570	PRDX5	3278.1	0	0	0
12571	AGTRAP	3281	0	0	0
12572	PQLC3	3283	0	0	0
12573	TBXAS1	3287.9	0	0	0
12574	SCP2	3295.5	0	0	0
12575	NAA38	3302.8	0	0	0
12578	PLIN2	3312.7	0	0	0
12579	GABARAP	3323.1	0	0	0
12580	PSMB7	3323.1	0	0	0
12581	OAT	3327.6	0	0	0
12582	YWHAB	3328.8	0	0	0
12583	RPL10	3350.7	0	0	0
12585	RPL6	3359.2	0	0	0
12586	CYP27A1	3361.6	0	0	0
12588	SF3B5	3389.4	0	0	0
12590	RPS6	3397.5	0	0	0
12591	RPL37A	3408.9	0	0	0
12592	RPS15	3414.4	0	0	0
12593	RPL13A	3414.6	0	0	0
12594	NDUFA1	3428	0	0	0
12595	NR4A1	3440.4	0	0	0
12596	SLC25A20	3451	0	0	0
12597	PMVK	3452.9	0	0	0
12598	TAGLN	3458	0	0	0
12600	ATP1B3	3471.3	0	0	0
12601	COX7A2	3481.6	0	0	0
12602	EWSR1	3487.3	0	0	0
12603	SERPINB9	3496	0	0	0
12604	SYNGR2	3507.9	0	0	0
12605	CYFIP2	3509.6	0	0	0
12606	MCM5	3510	0	0	0
12608	AKR1A1	3546.9	0	0	0
12610	SARS	3574.2	0	0	0
12611	TCP1	3596.4	0	0	0
12612	RPL34	3608.4	0	0	0
12613	PSMD8	3609.3	0	0	0
12615	SAP18	3663.2	0	0	0
12616	TXNRD1	3677.4	0	0	0
12617	POLD4	3684.8	0	0	0
12618	HNRNPK	3692	0	0	0
12619	CNBP	3700.4	0	0	0
12620	MTSS1	3718.4	0	0	0
12624	HEXB	3756.3	0	0	0
12625	MGLL	3762	0	0	0
12626	TAGLN2	3773.6	0	0	0
12628	PPP1CA	3776	0	0	0
12629	TES	3801.6	0	0	0
12630	RPS3A	3804.8	0	0	0
12635	ACAA2	3828	0	0	0
12637	IDH2	3828.4	0	0	0
12639	CYCS	3868.3	0	0	0
12643	ADRM1	3900	0	0	0
12644	RPS27L	3903.2	0	0	0
12645	VAMP8	3903.2	0	0	0
12649	SH3BGRL	3981.6	0	0	0
12651	STIP1	3999.6	0	0	0
12654	LIPA	4035.6	0	0	0
12656	ATP6AP2	4056	0	0	0
12657	COX6B1	4063.5	0	0	0
12658	TALDO1	4073.6	0	0	0
12659	MVP	4088.7	0	0	0
12661	HNRNPC	4104.8	0	0	0
12663	KYNU	4128.5	0	0	0
12669	EIF4EBP1	4226.5	0	0	0
12670	ICAM2	4246.5	0	0	0
12671	APRT	4282.2	0	0	0
12672	ID2	4290	0	0	0
12674	CASP4	4320	0	0	0
12675	COX8A	4344	0	0	0
12676	CSTB	4353.3	0	0	0
12677	CDC42	4355.4	0	0	0
12679	PSMD4	4408	0	0	0
12680	HADHB	4419	0	0	0
12682	P4HB	4438.4	0	0	0
12685	CCT5	4459	0	0	0
12687	HNRNPA1	4496.8	0	0	0
12688	DYNLL1	4510	0	0	0
12689	IFNGR1	4512.6	0	0	0
12691	MGST3	4559	0	0	0
12693	PSMB1	4586.4	0	0	0
12695	CKB	4600	0	0	0
12697	COMT	4620	0	0	0
12698	RPL23	4620.7	0	0	0
12699	MSN	4623	0	0	0
12700	CD47	4636.8	0	0	0
12701	HMGB1	4637.6	0	0	0
12702	ARPC2	4640	0	0	0
12704	YWHAZ	4674	0	0	0
12705	GLIPR1	4683.5	0	0	0
12706	CIRBP	4695.6	0	0	0
12712	RPL13	4748.1	0	0	0
12713	RPLP1	4754.7	0	0	0
12714	NFE2L2	4770.4	0	0	0
12715	DNAJB1	4771.6	0	0	0
12716	NDUFB2	4774	0	0	0
12717	FDPS	4785.9	0	0	0
12719	RPL15	4809.2	0	0	0
12720	SERP1	4811.4	0	0	0
12722	FXYD5	4844.7	0	0	0
12724	PSMB6	4860.3	0	0	0
12725	PDIA6	4897.2	0	0	0
12726	RPS24	4928	0	0	0
12729	PTPN6	4953.6	0	0	0
12731	DBI	4980	0	0	0
12732	HSPD1	4981	0	0	0
12733	MDH1	4981.5	0	0	0
12734	PPIA	4986	0	0	0
12735	COX5A	4997.2	0	0	0
12736	RHOA	5028	0	0	0
12737	MGST1	5071	0	0	0
12738	HERPUD1	5095.5	0	0	0
12740	PSMA7	5115.2	0	0	0
12741	ADA	5120	0	0	0
12744	CORO1A	5130	0	0	0
12746	CSTA	5222	0	0	0
12748	PRDX3	5243	0	0	0
12750	RAN	5295.5	0	0	0
12751	RPS27	5316.2	0	0	0
12753	COX4I1	5362.8	0	0	0
12754	GPX4	5367.6	0	0	0
12755	PSMB4	5372.4	0	0	0
12756	EIF5A	5374.7	0	0	0
12757	RPL31	5376.8	0	0	0
12759	H2AFZ	5394	0	0	0
12764	DECR1	5478.4	0	0	0
12765	CBR1	5499.8	0	0	0
12766	PSME1	5504.7	0	0	0
12776	RPS14	5810	0	0	0
12779	COX5B	5880	0	0	0
12780	TUBA1A	6020.4	0	0	0
12782	SLC25A5	6112.8	0	0	0
12783	UBB	6135	0	0	0
12784	NPC2	6187.5	0	0	0
12785	PLAUR	6211.5	0	0	0
12786	RAC2	6269.3	0	0	0
12792	TUBA1B	6501.6	0	0	0
12793	HCK	6640.2	0	0	0
12795	EMP3	6825	0	0	0
12796	RPL27A	6848.8	0	0	0
12797	PYCARD	6960.8	0	0	0
12799	RPL7	7039.7	0	0	0
12800	FKBP1A	7072.5	0	0	0
12806	SLC3A2	7457.2	0	0	0
12808	PRDX1	7546.5	0	0	0
12812	EIF4A1	7751.9	0	0	0
12816	SOD1	7893.6	0	0	0
12820	BID	8352	0	0	0
12821	CAPG	8376.4	0	0	0
12822	ECH1	8431.8	0	0	0
12829	ANXA5	9690.3	0	0	0
12831	RHOC	9742.5	0	0	0
12832	LGALS3	9840.4	0	0	0
12839	ARPC1B	10962.4	0	0	0
12841	SQSTM1	11193.6	0	0	0
12843	ARHGDIB	11696.3	0	0	0
12844	SH3BGRL3	11838.4	0	0	0
12845	ANXA1	11865	0	0	0
12853	S100A11	13072.5	0	0	0
12859	PFN1	13884.7	0	0	0
12864	INSIG1	14489.2	0	0	0
12865	RPS19	14569.2	0	0	0
12868	FCER1G	14711.2	0	0	0
12870	UCP2	15559.5	0	0	0
12871	CD68	16656.3	0	0	0
12878	ALDOA	19789.7	0	0	0
12880	HMOX1	21947.4	0	0	0
12889	FTH1	47968.5	0	0	0

## Sheet: NK-Cell
Gene ID	Gene Name	Top TSSG	Numbers of patients affected by COVID-19	Upregulated by COVID-19	Downregulated by COVID-19
11754	EIF4A1	3155.7	0	0	0
11700	STAT1	2655.9	7	7	0
11802	ISG15	3987.8	5	5	0
11496	GNLY	1778.4	4	0	4
11776	EEF2	3477.6	4	0	4
11894	ACTB	15899	4	4	0
11286	SP100	1386	3	3	0
11719	PABPC1	2833.7	3	0	3
11763	ISG20	3317	3	3	0
11827	TPT1	4645.2	3	0	3
11833	JAK1	5107.5	3	0	3
11887	HSPA8	13621.9	3	1	2
11451	RBM39	1645.6	2	0	2
11540	ZFP36L2	1904	2	0	2
11579	DDX5	2015	2	0	2
11606	KLRD1	2137.5	2	2	0
11623	PRF1	2213.4	2	2	0
11643	IL2RB	2322	2	0	2
11658	LGALS1	2371.6	2	2	0
11720	CALR	2840.4	2	2	0
11783	GZMA	3590.2	2	2	0
11807	CTSC	4094.6	2	2	0
11875	TSC22D3	8763	2	0	2
11885	B2M	12107.2	2	1	1
11889	EEF1A1	13845	2	0	2
11246	CD48	1319.7	1	1	0
11294	WDR1	1397.5	1	1	0
11307	CXXC5	1417	1	0	1
11345	TAP1	1483.2	1	1	0
11349	FKBP5	1486.8	1	1	0
11384	STMN1	1535.2	1	1	0
11398	AKAP13	1551.2	1	0	1
11399	HNRNPH1	1555.2	1	1	0
11427	MT2A	1596	1	1	0
11428	ARPC2	1600	1	0	1
11432	GSTK1	1605.6	1	1	0
11436	CD300A	1615.1	1	0	1
11444	TMEM173	1631.8	1	1	0
11449	ADD3	1638.4	1	1	0
11491	DENND2D	1758.9	1	1	0
11500	SF3B1	1782	1	0	1
11525	VIM	1866.6	1	1	0
11552	S100A11	1932	1	1	0
11586	PSME2	2045.9	1	1	0
11610	S100A4	2145.2	1	1	0
11611	TMEM123	2148.4	1	1	0
11612	PSMA4	2148.9	1	1	0
11616	ANXA2	2173.6	1	1	0
11631	HSPH1	2274.2	1	1	0
11637	EIF1	2302.8	1	0	1
11712	CD2	2745.9	1	1	0
11738	CD53	2960	1	1	0
11740	CORO1A	2971.6	1	1	0
11742	CTSW	2986.8	1	1	0
11747	ACTR3	3047	1	1	0
11759	ITGB2	3239	1	0	1
11762	CCND3	3315	1	1	0
11770	RPS10	3407.1	1	1	0
11778	IFITM2	3484.8	1	0	1
11780	DNAJA1	3507.6	1	1	0
11781	IFITM3	3531.3	1	1	0
11787	MYL12A	3647	1	1	0
11789	FCER1G	3729.6	1	1	0
11801	UBE2L6	3978	1	1	0
11810	UBC	4149.6	1	1	0
11822	EMP3	4477.5	1	1	0
11828	LY6E	4664.4	1	1	0
11839	NFKBIA	5345.2	1	1	0
11844	BST2	5500.5	1	1	0
11849	BTG1	5793.3	1	0	1
11856	PLAC8	6208	1	1	0
11865	ACTG1	7050	1	0	1
11870	CFL1	7493.4	1	0	1
11872	HSP90AB1	7909.4	1	1	0
11881	HSPA5	9809.1	1	1	0
11882	TMSB10	9989	1	1	0
11883	HSP90AA1	10270.6	1	1	0
11891	ID2	14998.5	1	1	0
11893	IFITM1	15453.6	1	1	0
11247	WDR33	1320.9	0	0	0
11248	NDUFV2	1323	0	0	0
11249	HSPA4	1325.4	0	0	0
11250	CCT6A	1330	0	0	0
11251	SUMO2	1330.2	0	0	0
11252	HNRNPR	1331.1	0	0	0
11253	MTHFD2	1337.5	0	0	0
11254	SRRM2	1338.4	0	0	0
11255	SLC25A3	1342.3	0	0	0
11256	SPINK2	1342.3	0	0	0
11257	PRPF40A	1343	0	0	0
11258	SNRPN	1343.1	0	0	0
11259	HTATIP2	1350	0	0	0
11260	TRPV2	1351.5	0	0	0
11261	ADA	1352	0	0	0
11262	HMGCS1	1353.4	0	0	0
11263	OAT	1353.6	0	0	0
11264	CRELD2	1353.6	0	0	0
11265	MRPL14	1354.3	0	0	0
11266	MDH2	1354.5	0	0	0
11267	MVP	1355.2	0	0	0
11268	TUBA1B	1355.2	0	0	0
11269	RPL7A	1355.4	0	0	0
11270	SNRPD1	1357	0	0	0
11271	ICAM1	1358.8	0	0	0
11272	WDR45	1360.8	0	0	0
11273	SLC25A39	1360.9	0	0	0
11274	OSTC	1363.5	0	0	0
11275	SRSF1	1364	0	0	0
11276	BAX	1365	0	0	0
11277	TCEAL8	1365.3	0	0	0
11278	RPL38	1366.8	0	0	0
11279	SNRPB	1376.1	0	0	0
11280	SLC38A1	1376.4	0	0	0
11281	TUBA4A	1376.4	0	0	0
11282	PSMB5	1377.4	0	0	0
11283	TMED9	1377.6	0	0	0
11284	HMGB2	1380.4	0	0	0
11285	AZIN1	1386	0	0	0
11287	ENO3	1387.5	0	0	0
11288	CASP3	1389.2	0	0	0
11289	POP7	1389.3	0	0	0
11290	GOT1	1390.8	0	0	0
11291	ANP32A	1393.7	0	0	0
11292	PTPN2	1394.8	0	0	0
11293	THYN1	1395.9	0	0	0
11295	RPS26	1399.2	0	0	0
11296	ATP6V1G1	1400	0	0	0
11297	KIF20A	1400	0	0	0
11298	FHL1	1400.8	0	0	0
11299	CANX	1402.5	0	0	0
11300	VCP	1403	0	0	0
11301	VDAC2	1404	0	0	0
11302	RAD23A	1404.5	0	0	0
11303	PSMC1	1406.3	0	0	0
11304	API5	1407.4	0	0	0
11305	ITM2A	1411.2	0	0	0
11306	NFKB1	1415.7	0	0	0
11308	VPS29	1417.8	0	0	0
11309	TNFAIP8	1418.4	0	0	0
11310	SDHC	1421	0	0	0
11311	APEX1	1421.4	0	0	0
11312	IL18	1421.4	0	0	0
11313	DNMT1	1425	0	0	0
11314	CYFIP2	1426.8	0	0	0
11315	LPXN	1427.1	0	0	0
11316	TIMP1	1428.8	0	0	0
11317	SLA	1430.8	0	0	0
11318	TBCB	1432.8	0	0	0
11319	UBE2F	1436.4	0	0	0
11320	LSM4	1438.2	0	0	0
11321	PPP2CA	1439.3	0	0	0
11322	COPE	1440	0	0	0
11323	WDR77	1441.8	0	0	0
11324	CARS	1443.2	0	0	0
11325	PSMC4	1445.4	0	0	0
11326	CNOT7	1446.4	0	0	0
11327	CAPRIN1	1447.2	0	0	0
11328	SF3B4	1448.7	0	0	0
11329	KEAP1	1449	0	0	0
11330	HAT1	1450.4	0	0	0
11331	COX6C	1450.8	0	0	0
11332	ATP6V0E1	1452.9	0	0	0
11333	SSBP2	1459.2	0	0	0
11334	CDK2AP2	1462.5	0	0	0
11335	PRDX3	1463	0	0	0
11336	TRIB3	1471.8	0	0	0
11337	SRSF11	1476	0	0	0
11338	RPL22	1477	0	0	0
11339	AK2	1479.6	0	0	0
11340	AHSA1	1480.5	0	0	0
11341	KPNA2	1481.9	0	0	0
11342	ICAM2	1482	0	0	0
11343	NR3C1	1482.4	0	0	0
11344	ACP1	1482.6	0	0	0
11346	PEBP1	1483.9	0	0	0
11347	CCT2	1484.8	0	0	0
11348	DNAJB9	1485	0	0	0
11350	PFKP	1487.2	0	0	0
11351	ST3GAL1	1489.2	0	0	0
11352	PSME3	1490.4	0	0	0
11353	STAU2	1490.4	0	0	0
11354	NDUFS5	1492.4	0	0	0
11355	ALDOC	1493.3	0	0	0
11356	EIF4H	1494.4	0	0	0
11357	RTN4	1495.2	0	0	0
11358	BEX4	1496	0	0	0
11359	BIN1	1497.6	0	0	0
11360	PIP4K2A	1497.6	0	0	0
11361	HIST1H4C	1498.6	0	0	0
11362	LSP1	1498.6	0	0	0
11363	DARS	1500.6	0	0	0
11364	YME1L1	1501.5	0	0	0
11365	SYNCRIP	1502.3	0	0	0
11366	TXN2	1504	0	0	0
11367	GSTO1	1504.2	0	0	0
11368	IDH2	1509.6	0	0	0
11369	NSMCE1	1510	0	0	0
11370	CCNI	1512	0	0	0
11371	HMGCL	1519	0	0	0
11372	GNAI1	1520	0	0	0
11373	PSMA3	1520	0	0	0
11374	MGST3	1522.9	0	0	0
11375	NCAM1	1523.2	0	0	0
11376	CXCR3	1524	0	0	0
11377	PSMD2	1526.8	0	0	0
11378	YWHAB	1527.6	0	0	0
11379	TSPAN2	1528.1	0	0	0
11380	STAT3	1529	0	0	0
11381	DEK	1530	0	0	0
11382	RPL4	1530	0	0	0
11383	RHOA	1532	0	0	0
11385	BAD	1536	0	0	0
11386	CALM2	1536	0	0	0
11387	DNAJB11	1536.8	0	0	0
11388	GTF3A	1536.8	0	0	0
11389	PGM1	1540.3	0	0	0
11390	RFTN1	1543.5	0	0	0
11391	MBNL1	1545.6	0	0	0
11392	CCR1	1547	0	0	0
11393	IL7R	1547.1	0	0	0
11394	EIF3D	1548	0	0	0
11395	NDUFAB1	1550	0	0	0
11396	NCOR1	1550.4	0	0	0
11397	FUBP1	1551	0	0	0
11400	PRKCH	1556.1	0	0	0
11401	NDUFC2	1557.5	0	0	0
11402	CDC20	1558.2	0	0	0
11403	SRSF7	1560	0	0	0
11404	TRAM1	1560	0	0	0
11405	ATP5F1B	1560.9	0	0	0
11406	IK	1563.1	0	0	0
11407	EIF4E	1564.8	0	0	0
11408	BCAP31	1568.6	0	0	0
11409	SSR1	1568.7	0	0	0
11410	RPS4X	1568.7	0	0	0
11411	DUSP2	1568.8	0	0	0
11412	SUCLG2	1571.8	0	0	0
11413	RAB29	1572.9	0	0	0
11414	HMGN3	1574.4	0	0	0
11415	TMED10	1575	0	0	0
11416	ST13	1579.2	0	0	0
11417	SEC31A	1579.5	0	0	0
11418	PSMB2	1581.3	0	0	0
11419	CLDND1	1584	0	0	0
11420	ELOVL1	1586	0	0	0
11421	RPL11	1586	0	0	0
11422	TXNL1	1591.2	0	0	0
11423	ACSL3	1593.6	0	0	0
11424	GNAS	1593.9	0	0	0
11425	PSMD11	1595.3	0	0	0
11426	BUB3	1596	0	0	0
11429	NDUFB3	1601.6	0	0	0
11430	UCHL5	1602	0	0	0
11431	HMGCR	1605.5	0	0	0
11433	ELOB	1606.5	0	0	0
11434	PLK2	1612	0	0	0
11435	PSMD1	1612.8	0	0	0
11437	IP6K2	1618.2	0	0	0
11438	MYL12B	1618.4	0	0	0
11439	CACYBP	1619.2	0	0	0
11440	SF3B5	1621.2	0	0	0
11441	SQLE	1624.5	0	0	0
11442	PTP4A1	1627.4	0	0	0
11443	SSR2	1630.8	0	0	0
11445	NSDHL	1632	0	0	0
11446	NAA38	1633	0	0	0
11447	SRI	1633.5	0	0	0
11448	ACSL5	1636.2	0	0	0
11450	SELENOW	1640.2	0	0	0
11452	ACADM	1646.4	0	0	0
11453	EIF4G2	1646.5	0	0	0
11454	ACLY	1648	0	0	0
11455	RAMP1	1650	0	0	0
11456	UBQLN1	1654.9	0	0	0
11457	PSMC2	1657.6	0	0	0
11458	HSD17B10	1662	0	0	0
11459	CCT3	1663.2	0	0	0
11460	PFDN5	1665.6	0	0	0
11461	DHRS3	1669.8	0	0	0
11462	G3BP1	1675.8	0	0	0
11463	SPCS2	1676.5	0	0	0
11464	RBL2	1676.8	0	0	0
11465	RPL35	1681.6	0	0	0
11466	RPS25	1682.2	0	0	0
11467	MAT2B	1684.8	0	0	0
11468	ATP5F1D	1689.6	0	0	0
11469	NDUFB8	1694	0	0	0
11470	BCL2L1	1700	0	0	0
11471	UBE2V2	1706.1	0	0	0
11472	GART	1707.3	0	0	0
11473	PSMA1	1708	0	0	0
11474	SLC25A11	1708	0	0	0
11475	ECI2	1708.5	0	0	0
11476	RPL8	1713.8	0	0	0
11477	UQCRQ	1721.6	0	0	0
11478	UBE2D3	1722.6	0	0	0
11479	PRMT2	1727.2	0	0	0
11480	ATP5MC1	1729.2	0	0	0
11481	SERPINB9	1729.6	0	0	0
11482	UFD1	1741.6	0	0	0
11483	CSNK1A1	1744.2	0	0	0
11484	FAU	1744.5	0	0	0
11485	PSMD6	1746.4	0	0	0
11486	AARS	1746.6	0	0	0
11487	RGS3	1747.2	0	0	0
11488	TARDBP	1747.2	0	0	0
11489	TARS	1752	0	0	0
11490	MAT2A	1757.6	0	0	0
11492	CREB1	1760.8	0	0	0
11493	UBE2L3	1764.6	0	0	0
11494	COX6A1	1768.6	0	0	0
11495	TPST2	1773.2	0	0	0
11497	SSBP1	1778.7	0	0	0
11498	CSDE1	1779.7	0	0	0
11499	RANBP1	1782	0	0	0
11501	RPL36	1783.6	0	0	0
11502	PRKACB	1787.1	0	0	0
11503	GPX4	1789.2	0	0	0
11504	CDC42	1793.4	0	0	0
11505	ETFA	1800	0	0	0
11506	SLC25A5	1803.6	0	0	0
11507	PDIA4	1806	0	0	0
11508	PDHA1	1810.5	0	0	0
11509	RBMX	1812.4	0	0	0
11510	RPA1	1812.6	0	0	0
11511	MPG	1812.8	0	0	0
11512	NDUFB10	1813	0	0	0
11513	LIMD2	1817.4	0	0	0
11514	TAOK3	1820	0	0	0
11515	PGAM1	1824	0	0	0
11516	INSIG2	1832.6	0	0	0
11517	CELF2	1836	0	0	0
11518	SUMO1	1842.4	0	0	0
11519	IGFBP4	1845	0	0	0
11520	UQCR10	1847.5	0	0	0
11521	NAP1L1	1853.2	0	0	0
11522	RABGAP1L	1853.2	0	0	0
11523	SERINC3	1857.6	0	0	0
11524	SNRPD2	1857.6	0	0	0
11526	GPR183	1870	0	0	0
11527	LAPTM5	1872	0	0	0
11528	MSN	1876	0	0	0
11529	RPL24	1881	0	0	0
11530	MFNG	1881.4	0	0	0
11531	POR	1881.6	0	0	0
11532	TXNRD1	1884.1	0	0	0
11533	PPCS	1890	0	0	0
11534	NDUFA12	1891.2	0	0	0
11535	CD164	1894.1	0	0	0
11536	CCNG1	1894.2	0	0	0
11537	COX7C	1894.4	0	0	0
11538	RBM4	1897.5	0	0	0
11539	CD55	1900	0	0	0
11541	DAD1	1906.5	0	0	0
11542	GHITM	1909.2	0	0	0
11543	SRSF5	1909.6	0	0	0
11544	ATF4	1910.7	0	0	0
11545	NUDC	1910.7	0	0	0
11546	STX8	1911	0	0	0
11547	ASL	1915.2	0	0	0
11548	MVD	1918.6	0	0	0
11549	AKR1B1	1919.9	0	0	0
11550	HCST	1928	0	0	0
11551	DUT	1931.4	0	0	0
11553	CBX3	1935.5	0	0	0
11554	GCLC	1944	0	0	0
11555	RPS13	1944	0	0	0
11556	ATP5F1A	1944.8	0	0	0
11557	EZR	1945.8	0	0	0
11558	ANXA7	1947	0	0	0
11559	UBE2N	1947	0	0	0
11560	HDAC1	1950.4	0	0	0
11561	RBBP4	1952.9	0	0	0
11562	RPL9	1953	0	0	0
11563	SRSF3	1955.2	0	0	0
11564	PSMD7	1962.4	0	0	0
11565	SERPINE2	1963.5	0	0	0
11566	ARPP19	1971.2	0	0	0
11567	SSR4	1984	0	0	0
11568	SERP1	1987.2	0	0	0
11569	IER2	1988	0	0	0
11570	NDUFA1	1992	0	0	0
11571	FGR	1996.5	0	0	0
11572	RPL28	2001	0	0	0
11573	CYB5B	2002.6	0	0	0
11574	YWHAQ	2004.6	0	0	0
11575	SUCLG1	2006.4	0	0	0
11576	CCT7	2006.9	0	0	0
11577	RPS16	2007.6	0	0	0
11578	RPS5	2008.8	0	0	0
11580	KLF6	2015	0	0	0
11581	PSMA2	2018.5	0	0	0
11582	MSMO1	2032.8	0	0	0
11583	COX8A	2040	0	0	0
11584	CBR1	2043.7	0	0	0
11585	IRF1	2044.8	0	0	0
11587	PSMC5	2052	0	0	0
11588	TMED2	2054	0	0	0
11589	ESD	2056.2	0	0	0
11590	PSMD8	2056.4	0	0	0
11591	SLC25A20	2058.7	0	0	0
11592	PARK7	2059.2	0	0	0
11593	GBP2	2070.3	0	0	0
11594	PNKD	2073.6	0	0	0
11595	PRDX2	2073.7	0	0	0
11596	ECHS1	2077	0	0	0
11597	HMGN2	2084.4	0	0	0
11598	EIF3C	2084.5	0	0	0
11599	PRMT1	2089.8	0	0	0
11600	RPS2	2090.4	0	0	0
11601	SRSF10	2098.8	0	0	0
11602	CASP8	2109	0	0	0
11603	PRKCB	2110.5	0	0	0
11604	SKP1	2120.8	0	0	0
11605	LITAF	2121	0	0	0
11607	UBE2I	2137.8	0	0	0
11608	COX6B1	2142	0	0	0
11609	HADHB	2142	0	0	0
11613	GCHFR	2151.5	0	0	0
11614	ARL6IP5	2152.8	0	0	0
11615	ITGB1	2168.1	0	0	0
11617	TPM4	2173.6	0	0	0
11618	PPP1CA	2182.4	0	0	0
11619	SERF2	2193.6	0	0	0
11620	RPS12	2197.9	0	0	0
11621	DNAJB6	2201	0	0	0
11622	ARL6IP1	2205	0	0	0
11624	ZFAND2A	2214	0	0	0
11625	MAP1LC3B	2225.6	0	0	0
11626	RPS27L	2230.4	0	0	0
11627	NACA	2254.2	0	0	0
11628	RPL39	2260.8	0	0	0
11629	IL16	2267.8	0	0	0
11630	EIF2S2	2268	0	0	0
11632	RPL18	2275.2	0	0	0
11633	EIF4A2	2277	0	0	0
11634	PA2G4	2281.4	0	0	0
11635	NDUFB7	2288.2	0	0	0
11636	LDHB	2291.6	0	0	0
11638	COX5B	2308.8	0	0	0
11639	RPN2	2310.4	0	0	0
11640	LCK	2311.2	0	0	0
11641	VAMP8	2318.4	0	0	0
11642	XRCC5	2318.4	0	0	0
11644	RPL26	2325	0	0	0
11645	RPS3	2325.6	0	0	0
11646	SLC20A1	2328.3	0	0	0
11647	PPIB	2334.8	0	0	0
11648	RPL35A	2335.2	0	0	0
11649	HNRNPF	2338.4	0	0	0
11650	RAP1B	2339.2	0	0	0
11651	PSMC3	2340	0	0	0
11652	RPS21	2343	0	0	0
11653	HADH	2343.2	0	0	0
11654	CCT5	2346.5	0	0	0
11655	BCLAF1	2357.1	0	0	0
11656	IDI1	2363.5	0	0	0
11657	PRDX5	2371.6	0	0	0
11659	GSTM1	2380.7	0	0	0
11660	SERBP1	2381.7	0	0	0
11661	PRDX1	2386.8	0	0	0
11662	STOM	2390.4	0	0	0
11663	RPLP2	2398.3	0	0	0
11664	C1QBP	2418	0	0	0
11665	DHRS7	2424.5	0	0	0
11666	RHOC	2437.5	0	0	0
11667	PGK1	2457	0	0	0
11668	HSPA9	2460	0	0	0
11669	NCALD	2460	0	0	0
11670	COX7A2	2460.8	0	0	0
11671	RPL29	2468.4	0	0	0
11672	ATP5ME	2470.2	0	0	0
11673	NDUFS8	2478	0	0	0
11674	EIF3G	2489.3	0	0	0
11675	PHB	2499.2	0	0	0
11676	SMARCE1	2501.6	0	0	0
11677	RPS8	2509.2	0	0	0
11678	EWSR1	2511.2	0	0	0
11679	DDIT3	2511.6	0	0	0
11680	RPL12	2514.6	0	0	0
11681	DECR1	2534.4	0	0	0
11682	RPL30	2543.4	0	0	0
11683	CYCS	2545.2	0	0	0
11684	SESN1	2550.6	0	0	0
11685	RPL19	2556.4	0	0	0
11686	H2AFZ	2560.6	0	0	0
11687	RPL27	2562.2	0	0	0
11688	MYL6	2572	0	0	0
11689	MAFF	2580.3	0	0	0
11690	RPL21	2581.2	0	0	0
11691	ADRM1	2585	0	0	0
11692	UGDH	2594.2	0	0	0
11693	BZW1	2594.4	0	0	0
11694	SERPINE1	2624.4	0	0	0
11695	RBM3	2631.2	0	0	0
11696	RPL18A	2646	0	0	0
11697	TSPO	2650.5	0	0	0
11698	SCP2	2652	0	0	0
11699	SRGN	2652	0	0	0
11701	SAP18	2660	0	0	0
11702	MATR3	2678.6	0	0	0
11703	PDCD4	2690	0	0	0
11704	SLC38A2	2700	0	0	0
11705	XBP1	2700	0	0	0
11706	RPL37	2709	0	0	0
11707	CNBP	2714.8	0	0	0
11708	HNRNPA2B1	2728.5	0	0	0
11709	MCM3	2730.6	0	0	0
11710	CCR7	2734.2	0	0	0
11711	RPS11	2739	0	0	0
11713	ARPC1B	2761.9	0	0	0
11714	SRP9	2793	0	0	0
11715	SDF2L1	2804.4	0	0	0
11716	RPL5	2823.6	0	0	0
11717	P4HB	2832.4	0	0	0
11718	EEF1D	2833.1	0	0	0
11721	PSMB7	2840.8	0	0	0
11722	TCP1	2841.6	0	0	0
11723	GADD45B	2860.8	0	0	0
11724	PPP2R1A	2861.8	0	0	0
11725	COTL1	2864.4	0	0	0
11726	PDHB	2864.4	0	0	0
11727	TPM3	2867.4	0	0	0
11728	MCM5	2875.5	0	0	0
11729	HERPUD1	2889.6	0	0	0
11730	PSMA6	2894.2	0	0	0
11731	CTSD	2896.8	0	0	0
11732	RPA2	2908.7	0	0	0
11733	ETFB	2910.6	0	0	0
11734	BTF3	2948.4	0	0	0
11735	YARS	2956.5	0	0	0
11736	PSMA7	2957.8	0	0	0
11737	CASP4	2960	0	0	0
11739	RPS20	2964	0	0	0
11741	LCP1	2980.8	0	0	0
11743	RPL32	3027.6	0	0	0
11744	SARS	3034	0	0	0
11745	CD63	3036.8	0	0	0
11746	S1PR1	3039.4	0	0	0
11748	GSN	3050	0	0	0
11749	COX4I1	3062.7	0	0	0
11750	PSMB6	3080.4	0	0	0
11751	RPS7	3100.6	0	0	0
11752	DCXR	3132.8	0	0	0
11753	PSMD4	3143.6	0	0	0
11755	S100A10	3159.8	0	0	0
11756	PCNA	3194.8	0	0	0
11757	BHLHE40	3213	0	0	0
11758	RPL10A	3235.2	0	0	0
11760	CD47	3247.2	0	0	0
11761	SLC9A3R1	3247.2	0	0	0
11764	RPS15	3321.6	0	0	0
11765	PTPRC	3329.4	0	0	0
11766	HSPE1	3339	0	0	0
11767	NDUFB2	3339.6	0	0	0
11768	FTL	3361.5	0	0	0
11769	TYROBP	3391.2	0	0	0
11771	RPL23A	3410.4	0	0	0
11772	YWHAZ	3420	0	0	0
11773	NFE2L2	3457.2	0	0	0
11774	FTH1	3469.1	0	0	0
11775	DNAJB1	3473	0	0	0
11777	NUCB2	3480.4	0	0	0
11779	FDFT1	3503	0	0	0
11782	APRT	3550.2	0	0	0
11784	ANXA6	3619	0	0	0
11785	HNRNPC	3628.8	0	0	0
11786	COX5A	3645.6	0	0	0
11788	NPM1	3658	0	0	0
11790	MDH1	3782.7	0	0	0
11791	NCL	3787.2	0	0	0
11792	RPLP0	3804.2	0	0	0
11793	SH3BGRL3	3819.2	0	0	0
11794	DYNLL1	3829.4	0	0	0
11795	LDHA	3837.6	0	0	0
11796	TAGLN2	3916	0	0	0
11797	HSPD1	3927	0	0	0
11798	RPL37A	3930.3	0	0	0
11799	HNRNPK	3931.2	0	0	0
11800	SET	3940	0	0	0
11803	STIP1	3989.5	0	0	0
11804	PSMB1	4009.6	0	0	0
11805	RPL10	4025.7	0	0	0
11806	SOD1	4084.8	0	0	0
11808	ANXA1	4095	0	0	0
11809	ACAA2	4118	0	0	0
11811	CAPG	4153.8	0	0	0
11812	RPL34	4160.2	0	0	0
11813	RPS27A	4175.2	0	0	0
11814	SLC3A2	4181.8	0	0	0
11815	RPL6	4267	0	0	0
11816	RPL23	4287.5	0	0	0
11817	HSPB1	4292	0	0	0
11818	RPS15A	4360.8	0	0	0
11819	HSP90B1	4381.8	0	0	0
11820	CD74	4388.8	0	0	0
11821	DBI	4407.3	0	0	0
11823	CIRBP	4497.8	0	0	0
11824	RPSA	4551	0	0	0
11825	PPIA	4560	0	0	0
11826	RPLP1	4584.6	0	0	0
11829	TES	4704	0	0	0
11830	PSMB4	4785	0	0	0
11831	PSME1	4790.8	0	0	0
11832	RPL15	5090.8	0	0	0
11834	IL2RG	5108.4	0	0	0
11835	RAN	5142.5	0	0	0
11836	PTMA	5148	0	0	0
11837	NKG7	5334.4	0	0	0
11838	EIF5A	5339.2	0	0	0
11840	SQSTM1	5414.4	0	0	0
11841	HMGB1	5431.2	0	0	0
11842	PDIA6	5459	0	0	0
11843	SELL	5493.6	0	0	0
11845	RPS14	5509	0	0	0
11846	NQO1	5587	0	0	0
11847	H3F3B	5680	0	0	0
11848	MYC	5789.3	0	0	0
11850	RPS6	5836.5	0	0	0
11851	FDPS	5843.7	0	0	0
11852	RPS3A	5858.9	0	0	0
11853	RPL13	5914.3	0	0	0
11854	ALDOA	6009.5	0	0	0
11855	CD52	6129.5	0	0	0
11857	RPL13A	6216	0	0	0
11858	RPS24	6256	0	0	0
11859	FXYD5	6274.8	0	0	0
11860	HOPX	6544.8	0	0	0
11861	GAPDH	6836.5	0	0	0
11862	CALM1	6837.6	0	0	0
11863	RAC2	6986.4	0	0	0
11864	ENO1	7048.5	0	0	0
11866	TPI1	7064.4	0	0	0
11867	RPL3	7214.4	0	0	0
11868	RPL31	7266.2	0	0	0
11869	ARHGDIB	7415.1	0	0	0
11871	HNRNPA1	7620.8	0	0	0
11873	RPL7	8405	0	0	0
11874	ECH1	8473.2	0	0	0
11876	EIF5	8766.8	0	0	0
11877	UBB	9040	0	0	0
11878	RPL27A	9066.4	0	0	0
11879	CD44	9282	0	0	0
11880	PFN1	9589	0	0	0
11884	GSTP1	10795.4	0	0	0
11886	RPS27	12315.8	0	0	0
11888	UCP2	13777	0	0	0
11890	RPS19	14278.5	0	0	0
11892	DDIT4	15179	0	0	0

## Sheet: B-Cell
Gene ID	Gene Name	Top TSSG	Numbers of patients affected by COVID-19	Upregulated by COVID-19	Downregulated by COVID-19
12437	MS4A1	2253.3	8	0	8
12778	CD74	52488.8	8	0	8
12757	JCHAIN	9585	7	7	0
12434	PDIA4	2234.4	7	7	0
12510	CALR	2710.8	7	7	0
12521	HSP90B1	2790.4	7	7	0
12584	CD79A	3383.1	7	0	7
12675	PDIA6	4791.2	7	7	0
12696	CD79B	5413.2	7	1	6
12715	HSPA5	6293.7	7	7	0
12774	EEF1A1	19417.5	7	0	7
12411	SSR4	2147.2	6	6	0
12412	BANK1	2149	6	0	6
12448	SUB1	2321.8	6	6	0
12733	BTG1	7170.9	6	1	5
12634	FCMR	3884.4	5	0	5
12451	DDX5	2345	5	0	5
12471	PRKCB	2478	5	0	5
12551	PABPC1	3044.4	5	0	5
12571	LDHA	3229.2	5	5	0
12574	NAP1L1	3239	5	0	5
12631	ISG15	3860.8	5	5	0
12711	EEF2	6112.8	5	0	5
12717	CXCR4	6338.2	5	2	3
12719	GAPDH	6542.7	5	5	0
12735	NFKBIA	7293.3	5	2	3
12772	CD52	18980	5	0	5
12386	FOXP1	2033.2	4	0	4
12395	JUN	2086.8	4	0	4
12430	CCNI	2214	4	0	4
12460	KLF6	2418	4	1	3
12488	SRSF5	2554.4	4	0	4
12557	NACA	3121.2	4	0	4
12566	HIST1H4C	3203.7	4	4	0
12621	SDF2L1	3739.2	4	4	0
12637	PFDN5	3933.6	4	0	4
12661	TPT1	4452	4	0	4
12673	BIRC3	4737.6	4	1	3
12683	EEF1D	5026.6	4	0	4
12702	H3F3B	5601.9	4	0	4
12709	CIRBP	6071.6	4	0	4
12710	TSC22D3	6083.3	4	0	4
12731	LAPTM5	7070.4	4	0	4
12438	FCRLA	2254.2	3	0	3
12474	EEF1B2	2489.2	3	0	3
12568	ZFP36L1	3219	3	1	2
12616	EIF1	3648	3	0	3
12657	HSPD1	4352	3	3	0
12736	ACTG1	7492.5	3	1	2
12739	EZR	7679.8	3	0	3
12759	ISG20	10614.4	3	3	0
12768	HSPA8	13854.6	3	2	1
12371	HMOX1	1972.8	2	1	1
12449	TAP1	2338.1	2	2	0
12502	RASGRP2	2631.6	2	0	2
12553	CIB1	3076.5	2	1	1
12564	UBE2L6	3198	2	2	0
12569	BCL11A	3222	2	0	2
12578	PPIB	3302	2	2	0
12595	TRIM22	3479	2	2	0
12620	VIM	3717.9	2	2	0
12627	EIF4A2	3801.9	2	1	1
12680	ENO1	4914.9	2	2	0
12685	ANXA2	5076.5	2	1	1
12705	CD37	5719	2	0	2
12373	MAP3K8	1979.6	1	0	1
12374	SP100	1984.5	1	0	1
12381	TOMM7	2002.6	1	0	1
12388	RPS26	2046	1	1	0
12389	CCND3	2048.5	1	1	0
12403	PMVK	2124.3	1	0	1
12404	CALM2	2128	1	0	1
12405	TSPO	2129.7	1	1	0
12432	TCF4	2227.5	1	0	1
12433	NT5E	2228.8	1	1	0
12453	GSTK1	2361.6	1	1	0
12468	SESN1	2457	1	1	0
12469	PPP1R14A	2459.2	1	0	1
12472	DAD1	2486.2	1	1	0
12473	BST2	2489	1	1	0
12475	CD72	2491.5	1	1	0
12476	S1PR1	2493.4	1	1	0
12505	COTL1	2650.5	1	1	0
12507	CD82	2657.2	1	0	1
12509	PRDX5	2704.8	1	1	0
12514	SPCS2	2737	1	1	0
12516	COX6A1	2756.5	1	1	0
12517	PKM	2761	1	1	0
12522	ICAM2	2793	1	1	0
12534	HNRNPA2B1	2864.5	1	0	1
12538	H2AFZ	2895.4	1	1	0
12549	ACP5	3032.6	1	1	0
12552	PTPN6	3067.2	1	1	0
12555	ITGB1	3098.7	1	1	0
12562	MEF2C	3181.2	1	0	1
12563	LIMD2	3194.1	1	1	0
12565	LY6E	3201.6	1	1	0
12573	COX5A	3236.4	1	1	0
12576	HMGN2	3261.6	1	1	0
12579	PLAC8	3320	1	1	0
12583	EMP3	3367.5	1	0	1
12585	MYL6	3400	1	1	0
12586	PLPP5	3400.8	1	1	0
12594	UBC	3473.2	1	1	0
12596	COX7A2	3491.2	1	1	0
12599	LGALS1	3509	1	1	0
12608	CDKN1A	3590.4	1	1	0
12610	MYL12A	3619	1	1	0
12615	CCR7	3645.6	1	1	0
12635	GSTP1	3896.2	1	0	1
12642	PSME1	4023.8	1	1	0
12643	DNAJA1	4062.6	1	1	0
12653	PSMA7	4245.8	1	1	0
12658	FAU	4369.5	1	0	1
12664	DYNLL1	4510	1	1	0
12679	CD53	4875	1	1	0
12684	COX4I1	5043	1	0	1
12686	HSPB1	5143	1	0	1
12698	HSP90AA1	5464.6	1	1	0
12712	RPS10	6154.1	1	1	0
12718	CFL1	6458.4	1	0	1
12730	MYC	7063.5	1	1	0
12761	HSP90AB1	10777.8	1	1	0
12763	FTL	11971.8	1	1	0
12766	B2M	13056.6	1	1	0
12770	ACTB	14768	1	1	0
12372	BLOC1S2	1976	0	0	0
12375	RBBP4	1988.3	0	0	0
12376	IL16	1991.8	0	0	0
12377	DARS	1992.6	0	0	0
12378	ASNS	1995.2	0	0	0
12379	GTF3A	1999.2	0	0	0
12380	PSMD6	2001.7	0	0	0
12382	PDHA1	2009.4	0	0	0
12383	GHITM	2012.4	0	0	0
12384	DNAJB6	2027.4	0	0	0
12385	TIMM10	2029.5	0	0	0
12387	PSMC3	2038.4	0	0	0
12390	CASP4	2050	0	0	0
12391	ARL6IP1	2060	0	0	0
12392	MGST3	2066.1	0	0	0
12393	ESD	2076.9	0	0	0
12394	ANXA7	2082.7	0	0	0
12396	SSBP1	2087.4	0	0	0
12397	ARPP19	2092.8	0	0	0
12398	SUMO1	2094.4	0	0	0
12399	COX8A	2108	0	0	0
12400	RAB30	2108.4	0	0	0
12401	EIF3D	2115	0	0	0
12402	SNRPD1	2116	0	0	0
12406	SMARCE1	2135.9	0	0	0
12407	NDUFA13	2137.3	0	0	0
12408	HIST1H1E	2138.4	0	0	0
12409	PSMD8	2141.2	0	0	0
12410	NDUFB8	2144.8	0	0	0
12413	RPL7A	2151.9	0	0	0
12414	HNRNPF	2157.1	0	0	0
12415	HADH	2157.6	0	0	0
12416	MATR3	2159.4	0	0	0
12417	PRDX3	2163	0	0	0
12418	PPP2R1A	2164.8	0	0	0
12419	ATP5F1D	2166.4	0	0	0
12420	RBMX	2166.6	0	0	0
12421	S100A10	2171.6	0	0	0
12422	CYB5R3	2173.6	0	0	0
12423	NDUFB7	2182.8	0	0	0
12424	SIVA1	2188.8	0	0	0
12425	HDAC1	2194.2	0	0	0
12426	VAMP8	2195.2	0	0	0
12427	PSMA6	2198.2	0	0	0
12428	PSMD7	2213.2	0	0	0
12429	NCOR1	2213.4	0	0	0
12431	PLP2	2214.4	0	0	0
12435	EWSR1	2236	0	0	0
12436	DNPH1	2249.1	0	0	0
12439	RANBP1	2256	0	0	0
12440	NDUFB10	2261	0	0	0
12441	KYNU	2265.5	0	0	0
12442	SRSF10	2283.6	0	0	0
12443	AKR1B1	2292.2	0	0	0
12444	PSMB5	2293.3	0	0	0
12445	S100A4	2306.4	0	0	0
12446	ST13	2312.8	0	0	0
12447	HSPA9	2316	0	0	0
12450	GADD45B	2342.4	0	0	0
12452	EIF4A1	2351.7	0	0	0
12454	SCP2	2366	0	0	0
12455	CDK4	2368	0	0	0
12456	HVCN1	2395.2	0	0	0
12457	ZFAND2A	2397.6	0	0	0
12458	TUBA4A	2399.4	0	0	0
12459	APEX1	2415	0	0	0
12461	SPRY1	2421.9	0	0	0
12462	NUDC	2432.1	0	0	0
12463	NDUFAB1	2436.6	0	0	0
12464	UBXN1	2438.9	0	0	0
12465	PDHB	2442	0	0	0
12466	ECHS1	2442.8	0	0	0
12467	PGK1	2445.3	0	0	0
12470	RPL4	2465	0	0	0
12477	CCT7	2495.7	0	0	0
12478	SKP1	2497	0	0	0
12479	LSM10	2509.2	0	0	0
12480	TRMT112	2509.9	0	0	0
12481	BLNK	2513	0	0	0
12482	ATP6V0E1	2517.2	0	0	0
12483	LSP1	2519.3	0	0	0
12484	PPP1CA	2521.6	0	0	0
12485	RPS23	2532.6	0	0	0
12486	CTGF	2540.4	0	0	0
12487	PSMA2	2541	0	0	0
12489	TES	2572.8	0	0	0
12490	SQLE	2582.1	0	0	0
12491	ATP5F1A	2582.8	0	0	0
12492	CCT5	2587	0	0	0
12493	MCM3	2595.3	0	0	0
12494	DCTPP1	2601.5	0	0	0
12495	HSPA4	2603.8	0	0	0
12496	GSTM1	2613.4	0	0	0
12497	SHMT2	2620.8	0	0	0
12498	LY86	2623.5	0	0	0
12499	IDI1	2624.3	0	0	0
12500	SRP9	2625.8	0	0	0
12501	CCNB1	2626.8	0	0	0
12503	RPS4X	2639.7	0	0	0
12504	RPL22	2646	0	0	0
12506	NDUFA1	2652	0	0	0
12508	SERP1	2678.4	0	0	0
12511	EIF2S2	2716	0	0	0
12512	NDUFV2	2724.4	0	0	0
12513	RPA2	2725.8	0	0	0
12515	PCNA	2754.7	0	0	0
12518	BTG2	2763.6	0	0	0
12519	AKAP9	2786.4	0	0	0
12520	SLC25A5	2786.4	0	0	0
12523	ATP6V1G1	2797.2	0	0	0
12524	UQCRH	2801.6	0	0	0
12525	IL2RG	2802.6	0	0	0
12526	PRMT1	2802.6	0	0	0
12527	ANXA6	2802.8	0	0	0
12528	RPL24	2820.4	0	0	0
12529	SNRPD2	2826.9	0	0	0
12530	RPS27L	2829	0	0	0
12531	PSMB7	2830.2	0	0	0
12532	CCNG1	2853.6	0	0	0
12533	TCP1	2856.4	0	0	0
12535	CD47	2887.2	0	0	0
12536	ATF4	2890.8	0	0	0
12537	RBM3	2895.2	0	0	0
12539	ACADM	2910.6	0	0	0
12540	DCXR	2919.2	0	0	0
12541	NCL	2937.6	0	0	0
12542	PHB	2939.2	0	0	0
12543	ATP5MC1	2970	0	0	0
12544	RPL38	2973.3	0	0	0
12545	DNAJB1	2974.7	0	0	0
12546	ARL6IP5	2979.6	0	0	0
12547	DECR1	2995.2	0	0	0
12548	DUT	3001.5	0	0	0
12550	NAA38	3036	0	0	0
12554	ST6GAL1	3091.2	0	0	0
12556	HNRNPK	3104.4	0	0	0
12558	ACTR3	3135	0	0	0
12559	NFE2L2	3149	0	0	0
12560	TPM3	3150.9	0	0	0
12561	CORO1A	3161.6	0	0	0
12567	PEBP1	3209.2	0	0	0
12570	RPL35	3222.4	0	0	0
12572	PARP1	3233	0	0	0
12575	STIP1	3252.2	0	0	0
12577	CNBP	3269.2	0	0	0
12580	UQCR10	3322.5	0	0	0
12581	FCGR2B	3333.8	0	0	0
12582	SYNGR2	3349.5	0	0	0
12587	SLC3A2	3419.6	0	0	0
12588	SAP18	3423.8	0	0	0
12589	COX7C	3433.6	0	0	0
12590	UBE2I	3452.4	0	0	0
12591	PNKD	3456	0	0	0
12592	TRIB3	3456.5	0	0	0
12593	BTF3	3471	0	0	0
12597	ERP29	3493.2	0	0	0
12598	SERF2	3506.4	0	0	0
12600	YWHAZ	3516	0	0	0
12601	CALM1	3518.9	0	0	0
12602	UBE2N	3550.8	0	0	0
12603	RPS25	3551.6	0	0	0
12604	MSMO1	3561.6	0	0	0
12605	GPX4	3572.1	0	0	0
12606	RPL11	3574	0	0	0
12607	CYCS	3585.5	0	0	0
12609	SET	3610	0	0	0
12611	TNFAIP8	3621.6	0	0	0
12612	CYB5A	3629.6	0	0	0
12613	PSMD4	3636.6	0	0	0
12614	ISCU	3637.2	0	0	0
12617	RPL9	3667.3	0	0	0
12618	C1QBP	3689	0	0	0
12619	CD40	3717	0	0	0
12622	ADK	3746.8	0	0	0
12623	PRDX2	3746.9	0	0	0
12624	RPS3	3762	0	0	0
12625	DDIT3	3767.4	0	0	0
12626	ARPC1B	3798.5	0	0	0
12628	ATP5ME	3820.3	0	0	0
12629	RPL8	3845.6	0	0	0
12630	CD44	3859	0	0	0
12632	COX6B1	3871	0	0	0
12633	RPL26	3872.5	0	0	0
12636	POLD4	3897.6	0	0	0
12638	ADRM1	3960	0	0	0
12639	PSMB1	3976	0	0	0
12640	APRT	3989.4	0	0	0
12641	SARS	4018.2	0	0	0
12644	RPL5	4075.5	0	0	0
12645	COX5B	4084.8	0	0	0
12646	RPL27	4105.5	0	0	0
12647	ETFB	4158	0	0	0
12648	NDUFB2	4166.8	0	0	0
12649	S100A6	4175.2	0	0	0
12650	RPL28	4185	0	0	0
12651	SH3BGRL3	4205.6	0	0	0
12652	RPL36	4243.2	0	0	0
12654	RPS16	4303.6	0	0	0
12655	CAPG	4308.6	0	0	0
12656	PDLIM1	4320.8	0	0	0
12659	HNRNPC	4384.8	0	0	0
12660	RPL18	4387.2	0	0	0
12662	RPL35A	4480	0	0	0
12663	RPS13	4503.6	0	0	0
12665	PSMB4	4521	0	0	0
12666	RPL29	4550.7	0	0	0
12667	RPL19	4580.4	0	0	0
12668	EIF5A	4593.7	0	0	0
12669	RPS7	4613.9	0	0	0
12670	FXYD5	4617.9	0	0	0
12671	RPS5	4650	0	0	0
12672	TAGLN2	4717	0	0	0
12674	PSMB6	4788.9	0	0	0
12676	RPL21	4808.7	0	0	0
12677	TPI1	4819.8	0	0	0
12678	RPL30	4870.8	0	0	0
12681	RPS12	4935.2	0	0	0
12682	MDH1	4997.7	0	0	0
12687	RPL37	5215.5	0	0	0
12688	PRDX1	5229.9	0	0	0
12689	NPM1	5288.6	0	0	0
12690	RPL10A	5289.6	0	0	0
12691	FDPS	5301.9	0	0	0
12692	SQSTM1	5337.6	0	0	0
12693	RPS2	5362.5	0	0	0
12694	HSPE1	5384.8	0	0	0
12695	RPL39	5385.6	0	0	0
12697	HNRNPA1	5420.8	0	0	0
12699	DBI	5494.6	0	0	0
12700	DDIT4	5568.5	0	0	0
12701	RPL6	5576	0	0	0
12703	RPS21	5623.2	0	0	0
12704	HMGB1	5629.6	0	0	0
12706	RPL12	5738.7	0	0	0
12707	RPS8	5990.1	0	0	0
12708	RAC2	6056.3	0	0	0
12713	RPLP0	6251.4	0	0	0
12714	RPL23A	6273.6	0	0	0
12716	MCM5	6318	0	0	0
12720	HERPUD1	6553.2	0	0	0
12721	RPS27A	6623.2	0	0	0
12722	PFN1	6639.2	0	0	0
12723	RPL32	6678.7	0	0	0
12724	RPLP2	6742.5	0	0	0
12725	FDFT1	6820	0	0	0
12726	RPL10	6828.3	0	0	0
12727	RPSA	6837.6	0	0	0
12728	RPS24	6860	0	0	0
12729	RPS11	6972	0	0	0
12732	RPL37A	7114.8	0	0	0
12734	ALDOA	7270.9	0	0	0
12737	RPS15	7593.6	0	0	0
12738	RPS15A	7663.6	0	0	0
12740	PPIA	7788	0	0	0
12741	RPL23	7840	0	0	0
12742	FTH1	7853.5	0	0	0
12743	ID3	7868.4	0	0	0
12744	SOD1	7948.8	0	0	0
12745	RAN	7998.5	0	0	0
12746	RPS20	8143.4	0	0	0
12747	RPL15	8241.2	0	0	0
12748	RPL18A	8311.8	0	0	0
12749	PTMA	8320.4	0	0	0
12750	UBB	8675	0	0	0
12751	RPS3A	8675.6	0	0	0
12752	ARHGDIB	8778	0	0	0
12753	RPLP1	8883	0	0	0
12754	RPL34	9315.5	0	0	0
12755	ECH1	9480.6	0	0	0
12756	RPL3	9547.2	0	0	0
12758	EIF5	9766.7	0	0	0
12760	RPS6	10674	0	0	0
12762	RPL13A	11953.2	0	0	0
12764	RPS14	12617.5	0	0	0
12765	RPL31	12859.2	0	0	0
12767	RPL13	13612.2	0	0	0
12769	RPL7	13862.1	0	0	0
12771	UCP2	16284	0	0	0
12773	RPL27A	19146.4	0	0	0
12775	TMSB10	22421	0	0	0
12776	RPS19	23957.1	0	0	0
12777	RPS27	27367.6	0	0	0

## Sheet: T-Cell
Gene ID	Gene Name	CSSG	Numbers of patients affected by COVID-19	Upregulated by COVID-19	Downregulated by COVID-19
13735	TPT1	6938.4	11	0	11
13723	STAT1	6329.7	10	10	0
13815	EEF1A1	27510	10	0	10
13332	MX1	2301	9	9	0
13338	EIF4B	2315	8	0	8
13641	PABPC1	4558	8	0	8
13689	EEF2	5493.6	8	0	8
13277	PIM1	2128	7	7	0
13697	IL7R	5694.3	7	1	6
13748	ISG15	7785.1	7	7	0
13294	GIMAP7	2171.4	5	1	4
13428	EEF1B2	2668.4	5	0	5
13609	TRIM22	4125.1	5	5	0
13811	B2M	20285.2	5	1	4
13817	ACTB	30394	5	5	0
13371	ZFP36L2	2431	4	0	4
13524	NACA	3311.6	4	0	4
13575	PFDN5	3801.6	4	0	4
13647	LCP1	4636.8	4	4	0
13682	EEF1D	5264.4	4	0	4
13712	NFKBIA	6005.3	4	4	0
13782	TSC22D3	10464.8	4	0	4
13801	MYC	15290.4	4	4	0
13802	ACTG1	15390	4	1	3
13814	HSPA8	22249.7	4	1	3
13262	CX3CR1	2092.5	3	3	0
13310	GBP1	2228.7	3	3	0
13353	SRSF5	2368.4	3	0	3
13407	TNFAIP3	2583	3	1	2
13654	KLF6	4774	3	3	0
13680	CALR	5227.2	3	3	0
13768	LGALS1	8845.1	3	3	0
13785	ISG20	11170.8	3	3	0
13786	HSP90AA1	11231.8	3	3	0
13791	HSPA5	11907	3	3	0
13316	RBL2	2246.4	2	0	2
13317	TRAF3IP3	2249	2	1	1
13445	HIST1H4C	2749.4	2	2	0
13491	DDX5	3040	2	0	2
13514	CD8A	3205.8	2	0	2
13599	STMN1	3982.4	2	2	0
13642	EIF1	4560	2	0	2
13646	HMGB2	4628.4	2	2	0
13675	UBC	5175.6	2	2	0
13687	GZMA	5353.4	2	2	0
13688	H3F3B	5481.2	2	2	0
13716	LDHA	6107.4	2	2	0
13766	NKG7	8659.2	2	1	1
13774	VIM	9302.4	2	2	0
13778	LDHB	9866.8	2	0	2
13789	BTG1	11709.6	2	0	2
13790	HSP90AB1	11715	2	2	0
13794	IFITM1	12041.4	2	2	0
13810	S100A4	20174.8	2	2	0
13818	TMSB10	31703	2	2	0
13269	KLF2	2115	1	0	1
13272	HSPH1	2124.8	1	1	0
13302	IFITM2	2197.8	1	1	0
13314	GZMB	2238.5	1	1	0
13318	ADD3	2252.8	1	1	0
13325	TMEM123	2275.5	1	1	0
13326	ATF4	2277	1	1	0
13350	HNRNPH1	2355.2	1	1	0
13352	RPS26	2362.8	1	1	0
13362	NOSIP	2388	1	0	1
13363	WDR1	2390.8	1	1	0
13374	ARPC2	2438.4	1	0	1
13404	TOMM7	2578.9	1	0	1
13410	TAP1	2605.9	1	1	0
13413	LEF1	2616.4	1	0	1
13417	PLAC8	2632	1	1	0
13419	LIMD2	2632.5	1	1	0
13421	CD8B	2642	1	0	1
13425	PPP2R5C	2662	1	0	1
13430	ABLIM1	2677.9	1	0	1
13431	HCST	2680	1	1	0
13435	ITM2A	2688	1	1	0
13464	VAMP8	2872.8	1	1	0
13469	SELL	2919	1	1	0
13489	COTL1	3022.5	1	1	0
13501	BST2	3097	1	1	0
13502	S1PR5	3100	1	1	0
13516	XBP1	3229.2	1	1	0
13518	FKBP11	3271.2	1	1	0
13522	DHRS7	3302	1	1	0
13531	PRF1	3410.2	1	1	0
13533	NAP1L1	3435.8	1	0	1
13554	HNRNPA2B1	3612.5	1	1	0
13556	STIP1	3625.9	1	1	0
13557	PPP1CA	3644.8	1	1	0
13572	ACTR3	3784	1	1	0
13581	PIK3IP1	3854	1	0	1
13583	CASP1	3875.9	1	1	0
13591	LITAF	3948	1	0	1
13600	LAPTM5	3988.8	1	0	1
13610	S100A11	4126.5	1	1	0
13611	DNAJA1	4129.2	1	1	0
13618	CXCR4	4288	1	1	0
13621	UBE2L6	4316	1	1	0
13627	LY6E	4379.2	1	1	0
13629	PRSS23	4404.4	1	1	0
13633	ANXA6	4473.7	1	1	0
13634	CCND3	4488	1	1	0
13637	HMGN2	4503.6	1	1	0
13643	CD53	4590	1	1	0
13645	TPM4	4620	1	1	0
13652	PTPRC	4718.2	1	1	0
13660	GLRX	4987.8	1	1	0
13663	CTSC	5003.2	1	1	0
13667	CIRBP	5039.6	1	0	1
13668	CORO1A	5046.4	1	1	0
13669	SLC9A3R1	5068.8	1	1	0
13672	MT2A	5107.2	1	1	0
13684	PSMA7	5271.6	1	1	0
13693	CD3D	5543.7	1	1	0
13698	HSPD1	5695	1	1	0
13708	MYL12A	5904.5	1	1	0
13718	RPS27L	6182.8	1	1	0
13720	IL2RG	6226.2	1	1	0
13721	GSTP1	6267.8	1	1	0
13726	SPON2	6449.8	1	1	0
13742	RPS10	7224.2	1	1	0
13744	PTMA	7361.2	1	1	0
13753	ENO1	8089.9	1	1	0
13759	IL32	8431.8	1	1	0
13764	RAC2	8640.7	1	1	0
13769	EMP3	8932.5	1	1	0
13771	CALM1	9109.1	1	1	0
13776	S100A6	9411.2	1	1	0
13779	ECH1	10018.8	1	1	0
13783	CFL1	11081.4	1	1	0
13793	ANXA2	11997.7	1	1	0
13795	DDIT4	12276.5	1	1	0
13796	GAPDH	12294.4	1	1	0
13809	CD52	20026.5	1	0	1
13261	RRM1	2089.8	0	0	0
13263	ANP32B	2103.3	0	0	0
13264	SNRPB	2105.4	0	0	0
13265	DDB2	2106	0	0	0
13266	SSR2	2106	0	0	0
13267	NDUFA13	2108.3	0	0	0
13268	CSRP1	2114.6	0	0	0
13270	FAM162A	2118.4	0	0	0
13271	PFKP	2121.6	0	0	0
13273	KEAP1	2125.2	0	0	0
13274	ACOT2	2128	0	0	0
13275	BIRC5	2128	0	0	0
13276	OCIAD2	2128	0	0	0
13278	PSMC6	2134	0	0	0
13279	SSR1	2135.7	0	0	0
13280	CSNK1A1	2136.9	0	0	0
13281	SUMO2	2142	0	0	0
13282	CNOT7	2144	0	0	0
13283	RSL1D1	2156	0	0	0
13284	LEPROTL1	2157.6	0	0	0
13285	BIN1	2160	0	0	0
13286	KLRG1	2160.6	0	0	0
13287	ZBTB16	2162	0	0	0
13288	KRTCAP2	2164.4	0	0	0
13289	ATP5F1E	2168	0	0	0
13290	GALM	2168.1	0	0	0
13291	CCDC167	2170	0	0	0
13292	TUBB4B	2170	0	0	0
13293	RPL7A	2170.8	0	0	0
13295	LIME1	2178.4	0	0	0
13296	GARS	2180.4	0	0	0
13297	RARRES3	2181.3	0	0	0
13298	ATP5MC1	2182.4	0	0	0
13299	SIVA1	2188.8	0	0	0
13300	PDCD5	2191.2	0	0	0
13301	EIF3G	2194.8	0	0	0
13303	PSMD6	2205.2	0	0	0
13304	CDC42	2214.3	0	0	0
13305	IK	2215.6	0	0	0
13306	GHITM	2218.8	0	0	0
13307	PMVK	2219.2	0	0	0
13308	CD27	2222.1	0	0	0
13309	RANBP1	2226	0	0	0
13311	SUCLG1	2228.7	0	0	0
13312	ALDOC	2234.5	0	0	0
13313	TTC39C	2236.5	0	0	0
13315	APEX1	2242.5	0	0	0
13319	INSIG1	2260.6	0	0	0
13320	SUB1	2261	0	0	0
13321	HDAC1	2263.2	0	0	0
13322	SERBP1	2264.4	0	0	0
13323	TRADD	2272.5	0	0	0
13324	DUSP1	2273.6	0	0	0
13327	PHGDH	2277	0	0	0
13328	YWHAQ	2277.6	0	0	0
13329	G3BP1	2280	0	0	0
13330	PSMA4	2280	0	0	0
13331	SPCS2	2289	0	0	0
13333	CSDE1	2305.1	0	0	0
13334	PPP2R1A	2308.3	0	0	0
13335	TBCB	2311.2	0	0	0
13336	NDUFB4	2311.3	0	0	0
13337	STX8	2312.7	0	0	0
13339	TXNRD1	2315.4	0	0	0
13340	CDKN3	2318.4	0	0	0
13341	SMARCE1	2332	0	0	0
13342	EBP	2332.2	0	0	0
13343	MAP1LC3B	2332.6	0	0	0
13344	CNN2	2337	0	0	0
13345	PNKD	2338.2	0	0	0
13346	FCMR	2340	0	0	0
13347	MAT2B	2343.6	0	0	0
13348	ACAT2	2346	0	0	0
13349	HNRNPDL	2349.6	0	0	0
13351	CD99	2356.2	0	0	0
13354	NUDC	2369.4	0	0	0
13355	MAT2A	2371.2	0	0	0
13356	ATP6V1G1	2382.8	0	0	0
13357	THYN1	2382.9	0	0	0
13358	SSBP1	2386.3	0	0	0
13359	STAT3	2387	0	0	0
13360	PLP2	2387.2	0	0	0
13361	MT1F	2387.6	0	0	0
13364	UBE2L3	2391.9	0	0	0
13365	PRDX3	2394	0	0	0
13366	NAA38	2396.6	0	0	0
13367	RBM4	2399.1	0	0	0
13368	HADHB	2412	0	0	0
13369	UBE2I	2427.6	0	0	0
13370	CLDND1	2428.8	0	0	0
13372	PBXIP1	2433.6	0	0	0
13373	CCT3	2435.4	0	0	0
13375	DUSP2	2443.3	0	0	0
13376	NDUFAB1	2449	0	0	0
13377	RPS23	2449.8	0	0	0
13378	MFNG	2451.8	0	0	0
13379	CRIP2	2452.8	0	0	0
13380	GTF3A	2454.8	0	0	0
13381	ACLY	2461.7	0	0	0
13382	BIRC3	2462.4	0	0	0
13383	ESD	2463.3	0	0	0
13384	ARPP19	2464	0	0	0
13385	UBXN1	2476.6	0	0	0
13386	YWHAB	2479.5	0	0	0
13387	EIF3D	2484	0	0	0
13388	XRCC5	2484	0	0	0
13389	MSN	2485.7	0	0	0
13390	PSMD7	2486	0	0	0
13391	SUMO1	2492	0	0	0
13392	BUB3	2506	0	0	0
13393	CASP8	2508	0	0	0
13394	GCHFR	2509	0	0	0
13395	SEC61A1	2515.2	0	0	0
13396	SSR4	2518.4	0	0	0
13397	CCNI	2529	0	0	0
13398	ACSL5	2535.1	0	0	0
13399	TRIB3	2542.2	0	0	0
13400	PDHB	2547.6	0	0	0
13401	DPP4	2563.2	0	0	0
13402	CDK4	2568	0	0	0
13403	CCT7	2575.6	0	0	0
13405	SELENOM	2580	0	0	0
13406	PLEKHF1	2580.3	0	0	0
13408	SLC25A5	2592	0	0	0
13409	ISCU	2599.8	0	0	0
13411	DNAJB6	2610.2	0	0	0
13412	PPP1R2	2610.4	0	0	0
13414	CYTIP	2616.6	0	0	0
13415	ANXA7	2619.6	0	0	0
13416	NDUFV2	2621.5	0	0	0
13418	CYFIP2	2632.2	0	0	0
13420	MYL12B	2641.8	0	0	0
13422	MATR3	2643.2	0	0	0
13423	RPL35	2652.8	0	0	0
13424	PSMC3	2657.2	0	0	0
13426	CTSD	2662.2	0	0	0
13427	UGDH	2665.6	0	0	0
13429	ERP29	2676.7	0	0	0
13432	DNPH1	2682.6	0	0	0
13433	LSP1	2684.5	0	0	0
13434	IER2	2688	0	0	0
13436	ST6GAL1	2695.6	0	0	0
13437	AKR1C3	2696.7	0	0	0
13438	TK1	2713.6	0	0	0
13439	SNRPN	2726.9	0	0	0
13440	GMFG	2728	0	0	0
13441	CLEC2D	2736	0	0	0
13442	IRF1	2736	0	0	0
13443	BZW1	2737	0	0	0
13444	RPN2	2747.4	0	0	0
13446	LGALS3BP	2778.4	0	0	0
13447	MAL	2779.2	0	0	0
13448	CST7	2780.7	0	0	0
13449	CCT5	2782	0	0	0
13450	IL16	2783	0	0	0
13451	RBMX	2792.2	0	0	0
13452	ATP5F1A	2798.4	0	0	0
13453	RBM3	2798.4	0	0	0
13454	HNRNPF	2804.6	0	0	0
13455	GADD45A	2808.6	0	0	0
13456	PSMC2	2811.2	0	0	0
13457	ZFAND2A	2818.8	0	0	0
13458	NDUFB7	2825.4	0	0	0
13459	OAT	2834.1	0	0	0
13460	ADRB2	2837.2	0	0	0
13461	CD59	2838.8	0	0	0
13462	CYB5B	2852	0	0	0
13463	COX6C	2866.5	0	0	0
13465	SARAF	2891.3	0	0	0
13466	ME1	2901.6	0	0	0
13467	SUSD3	2904	0	0	0
13468	EWSR1	2915.4	0	0	0
13470	CCNB2	2919.2	0	0	0
13471	CCNB1	2925.3	0	0	0
13472	ATP5ME	2934.8	0	0	0
13473	DAD1	2963.6	0	0	0
13474	NDUFB8	2965.2	0	0	0
13475	EIF2S2	2968	0	0	0
13476	NDUFB10	2968	0	0	0
13477	TOB1	2969.6	0	0	0
13478	CBX3	2974.3	0	0	0
13479	DDIT3	2975.7	0	0	0
13480	TUBA4A	2976	0	0	0
13481	FYN	2980.8	0	0	0
13482	LPXN	2982	0	0	0
13483	PA2G4	2982.9	0	0	0
13484	IDI1	2999.2	0	0	0
13485	NDUFA12	3001.6	0	0	0
13486	RPL8	3009.6	0	0	0
13487	PDIA4	3015.6	0	0	0
13488	NDUFA1	3020	0	0	0
13490	COX8A	3028	0	0	0
13492	NDUFS5	3050.4	0	0	0
13493	PHB	3053.6	0	0	0
13494	HTATIP2	3060	0	0	0
13495	SNRPD2	3061.8	0	0	0
13496	ASNS	3062.4	0	0	0
13497	CD48	3068.7	0	0	0
13498	PGK1	3077.1	0	0	0
13499	UQCR10	3080	0	0	0
13500	GSTM1	3096.7	0	0	0
13503	AKR1B1	3117.1	0	0	0
13504	PSMA2	3118.5	0	0	0
13505	CBR1	3124.4	0	0	0
13506	STOM	3124.8	0	0	0
13507	CYCS	3131	0	0	0
13508	RPS4X	3137.4	0	0	0
13509	SLC20A1	3170.7	0	0	0
13510	PSMA6	3178.4	0	0	0
13511	TMED2	3182.4	0	0	0
13512	ETFB	3194.1	0	0	0
13513	SCP2	3198	0	0	0
13515	PEBP1	3216.3	0	0	0
13517	COX6A1	3233.8	0	0	0
13519	PGAM1	3296	0	0	0
13520	RPL4	3298	0	0	0
13521	RPA2	3298.1	0	0	0
13523	PDCD4	3310	0	0	0
13525	ANXA5	3318.9	0	0	0
13526	PSMB5	3322.8	0	0	0
13527	SLC25A20	3379.6	0	0	0
13528	ARL6IP1	3385	0	0	0
13529	HSPA9	3396	0	0	0
13530	PARK7	3400.8	0	0	0
13532	SERF2	3427.2	0	0	0
13534	TCP1	3441	0	0	0
13535	C1QBP	3447.2	0	0	0
13536	SKP1	3456.2	0	0	0
13537	RPL22	3458	0	0	0
13538	PSMC5	3462	0	0	0
13539	PSMD8	3476.8	0	0	0
13540	ST13	3477.6	0	0	0
13541	MSMO1	3494.4	0	0	0
13542	DUT	3497.4	0	0	0
13543	PSMB7	3508.6	0	0	0
13544	COX7A2	3529.6	0	0	0
13545	SH3KBP1	3532.8	0	0	0
13546	SRP9	3541.6	0	0	0
13547	BNIP3	3556.8	0	0	0
13548	CASP4	3570	0	0	0
13549	COX7C	3570.5	0	0	0
13550	SAP18	3575.8	0	0	0
13551	SESN1	3580.2	0	0	0
13552	DNAJB9	3600	0	0	0
13553	MT1X	3605.7	0	0	0
13555	MCM3	3616.2	0	0	0
13558	CNBP	3669.6	0	0	0
13559	SELENOW	3669.8	0	0	0
13560	SERP1	3682.8	0	0	0
13561	GPX4	3685.5	0	0	0
13562	MGST3	3686	0	0	0
13563	BCL2L1	3699.2	0	0	0
13564	RPL38	3699.2	0	0	0
13565	TAGLN2	3711.3	0	0	0
13566	ICAM2	3722.1	0	0	0
13567	PPIB	3723.2	0	0	0
13568	LMNA	3752.4	0	0	0
13569	COX6B1	3776.5	0	0	0
13570	LGALS3	3781.4	0	0	0
13571	UBE2N	3781.8	0	0	0
13573	UFD1	3785.6	0	0	0
13574	SHMT2	3798.6	0	0	0
13576	ACTA2	3805.5	0	0	0
13577	HNRNPK	3806.4	0	0	0
13578	FAU	3807	0	0	0
13579	NUCB2	3811.5	0	0	0
13580	RPL24	3823.6	0	0	0
13582	NDUFB2	3863.2	0	0	0
13584	ADRM1	3880	0	0	0
13585	NCL	3880.8	0	0	0
13586	TES	3888	0	0	0
13587	DCXR	3889.3	0	0	0
13588	ARL6IP5	3889.6	0	0	0
13589	SET	3895	0	0	0
13590	TNFAIP8	3916.8	0	0	0
13592	CYB5A	3952	0	0	0
13593	RPL26	3955	0	0	0
13594	COX5A	3974.2	0	0	0
13595	PCNA	3977.2	0	0	0
13596	S100B	3978	0	0	0
13597	BTF3	3981.9	0	0	0
13598	RPL11	3982	0	0	0
13601	DECR1	4006.4	0	0	0
13602	COX5B	4012.8	0	0	0
13603	TIMP1	4012.8	0	0	0
13604	EIF4A1	4040.1	0	0	0
13605	DHRS3	4053.5	0	0	0
13606	TSPO	4073.4	0	0	0
13607	P4HB	4080.7	0	0	0
13608	PKM	4114	0	0	0
13612	ID3	4133.4	0	0	0
13613	PSMB6	4141.2	0	0	0
13614	RPL27	4248.1	0	0	0
13615	RGCC	4250.4	0	0	0
13616	RPS5	4278	0	0	0
13617	CD74	4284.8	0	0	0
13619	PSMD4	4303.6	0	0	0
13620	HERPUD1	4308.6	0	0	0
13622	GADD45B	4339.2	0	0	0
13623	RPS25	4339.4	0	0	0
13624	RPS7	4362.3	0	0	0
13625	RPL29	4362.6	0	0	0
13626	EIF4A2	4374.6	0	0	0
13628	RPL28	4398	0	0	0
13630	TPM3	4406.4	0	0	0
13631	PSMB1	4440.8	0	0	0
13632	MCM5	4441.5	0	0	0
13635	CCNG1	4489.5	0	0	0
13636	RPL9	4495	0	0	0
13638	S1PR1	4531.8	0	0	0
13639	ITGB2	4534.6	0	0	0
13640	NQO1	4551	0	0	0
13644	RPL18	4611.2	0	0	0
13648	AQP3	4673.1	0	0	0
13649	RPL36	4698.2	0	0	0
13650	CD47	4701.6	0	0	0
13651	YWHAZ	4704	0	0	0
13653	ACAA2	4744.4	0	0	0
13655	FDFT1	4805	0	0	0
13656	RPS11	4848	0	0	0
13657	RPS2	4890.6	0	0	0
13658	SARS	4891.4	0	0	0
13659	HOPX	4939.2	0	0	0
13661	HNRNPC	4989.6	0	0	0
13662	COX4I1	4997.9	0	0	0
13664	RPS16	5014.8	0	0	0
13665	H2AFZ	5015.8	0	0	0
13666	RPL12	5022.6	0	0	0
13670	HSPE1	5098.6	0	0	0
13671	APRT	5105.7	0	0	0
13673	MYL6	5108	0	0	0
13674	RGS10	5141.4	0	0	0
13676	PSME1	5180.2	0	0	0
13677	RPS3	5191.2	0	0	0
13678	RPL19	5198.6	0	0	0
13679	DYNLL1	5198.8	0	0	0
13681	RPL37	5260.5	0	0	0
13683	RPS8	5264.4	0	0	0
13685	EPHX2	5292	0	0	0
13686	FKBP5	5329.8	0	0	0
13690	SDF2L1	5506.2	0	0	0
13691	RPS13	5521.5	0	0	0
13692	PDIA6	5533.2	0	0	0
13694	RPL5	5577	0	0	0
13695	EIF5A	5630.3	0	0	0
13696	RPL39	5666.4	0	0	0
13699	NFE2L2	5788.8	0	0	0
13700	EZR	5799.8	0	0	0
13701	RPS21	5804.7	0	0	0
13702	HSP90B1	5809.7	0	0	0
13703	TPI1	5837.7	0	0	0
13704	FAS	5840.1	0	0	0
13705	RPL18A	5846.4	0	0	0
13706	FDPS	5869.5	0	0	0
13707	PSMB4	5874	0	0	0
13709	ARPC1B	5921.4	0	0	0
13710	RPL10A	5968	0	0	0
13711	RPL35A	5978	0	0	0
13713	MDH1	6034.5	0	0	0
13714	RPL21	6053.4	0	0	0
13715	LCK	6058.8	0	0	0
13717	RPL23A	6112.8	0	0	0
13719	DBI	6216.7	0	0	0
13722	GBP2	6303.6	0	0	0
13724	HMGB1	6379.8	0	0	0
13725	RPL30	6431.4	0	0	0
13727	RPL6	6524.6	0	0	0
13728	PTTG1	6540	0	0	0
13729	RPS12	6565.8	0	0	0
13730	ITGB1	6771.6	0	0	0
13731	RPLP2	6774.4	0	0	0
13732	HSPB1	6808	0	0	0
13733	PRDX2	6835.2	0	0	0
13734	FXYD5	6867	0	0	0
13736	FTL	6974.1	0	0	0
13737	RPS15	6979.2	0	0	0
13738	ID2	6996	0	0	0
13739	PPIA	7062	0	0	0
13740	GSTK1	7128	0	0	0
13741	RPLP1	7214.4	0	0	0
13743	RPL37A	7342.5	0	0	0
13745	SQSTM1	7430.4	0	0	0
13746	RPSA	7488.8	0	0	0
13747	RPS24	7492	0	0	0
13749	FTH1	7819.6	0	0	0
13750	NPM1	7849.2	0	0	0
13751	ANXA1	7875	0	0	0
13752	RPLP0	7930.4	0	0	0
13754	RPL15	8131.2	0	0	0
13755	RPL32	8169.3	0	0	0
13756	SLC3A2	8198.8	0	0	0
13757	RAN	8202.5	0	0	0
13758	RPL10	8232.3	0	0	0
13760	PRDX1	8459.1	0	0	0
13761	UBB	8570	0	0	0
13762	RPS27A	8612.2	0	0	0
13763	HNRNPA1	8632.8	0	0	0
13765	RPL23	8658.3	0	0	0
13767	SH3BGRL3	8685.6	0	0	0
13770	CD44	9027	0	0	0
13772	EIF5	9140.5	0	0	0
13773	DNAJB1	9301.6	0	0	0
13775	RPS15A	9384	0	0	0
13777	RPS20	9458.2	0	0	0
13780	RPL34	10261	0	0	0
13781	S100A10	10418.8	0	0	0
13784	ALDOA	11090.8	0	0	0
13787	RPL13A	11268.6	0	0	0
13788	RPS3A	11590.7	0	0	0
13792	RPL3	11952	0	0	0
13797	RPS6	12370.5	0	0	0
13798	PFN1	12422.7	0	0	0
13799	SOD1	13192.8	0	0	0
13800	RPL13	14651	0	0	0
13803	CCR7	15642.6	0	0	0
13804	RPS14	16306.5	0	0	0
13805	RPL31	17103.3	0	0	0
13806	ARHGDIB	17794.7	0	0	0
13807	RPL7	19024	0	0	0
13808	RPL27A	19700.8	0	0	0
13812	UCP2	20723	0	0	0
13813	RPS19	21460.5	0	0	0
13816	RPS27	28519	0	0	0
