# Supplementary material for: Chemical Exposures Affect Innate Immune Response to SARS-CoV-2
Source: Int J Mol Sci. 2021 Nov 19;22(22):12474. doi: 10.3390/ijms222212474 (PMC8617908; doi:10.3390/ijms222212474)
Supplement: Supplementary file 1 [file ijms-22-12474-s001.zip › Supplemental file/Supplemental File 4.xlsx]

## Sheet: Join
			NORMALIZED EXPRESSION					CSSG
Gene Name	Total Expression	B-cells	dendritic cells	monocytes	NK-cells	T-cells	Dendritic	monocytes	NK-cells	B-cells	T-Cell
A1BG	40	0.6	1.6	0.1	0	1	64	4	0	24	40
A1CF	30	0.2	0	0.1	0.2	0.1	0	3	6	6	3
A2M	91	0.2	1.4	0.4	0	4.4	127.4	36.4	0	18.2	400.4
A2ML1	12	1	1.2	2	1.5	0.9	14.4	24	18	12	10.8
A3GALT2	14	0	0	0	0	0.1	0	0	0	0	1.4
A4GALT	22	0.1	3.4	0	1.4	0	74.8	0	30.8	2.2	0
A4GNT	7	0	0	0	0	0.8	0	0	0	0	5.6
AAAS	30	15.3	17.2	14.7	10	16.7	516	441	300	459	501
AACS	66	3	11.8	2.3	5.8	5.7	778.8	151.8	382.8	198	376.2
AADAC	55	0	0	0	0	0	0	0	0	0	0
AADACL2	2	0	0	0	0	0	0	0	0	0	0
AADACL3	5	0	0	0	0	0	0	0	0	0	0
AADAT	63	0.4	0.4	0.7	0	0.7	25.2	44.1	0	25.2	44.1
AAGAB	25	16.1	23.9	24.7	27.7	26.8	597.5	617.5	692.5	402.5	670
AAK1	35	1	0.8	3.9	2.8	5.6	28	136.5	98	35	196
AAMDC	37	8.1	13.2	11.9	13.7	18	488.4	440.3	506.9	299.7	666
AAMP	19	30.2	50.9	53.2	27.2	31.6	967.1	1010.8	516.8	573.8	600.4
AANAT	4	1.3	1.3	0.1	1.8	0.2	5.2	0.4	7.2	5.2	0.8
AAR2	9	20.6	27.5	30.1	31.7	30.9	247.5	270.9	285.3	185.4	278.1
AARS	82	13.4	11.6	13.3	21.3	13.4	951.2	1090.6	1746.6	1098.8	1098.8
AARS2	14	7.1	3.2	3.4	3.7	5.5	44.8	47.6	51.8	99.4	77
AASDH	20	5.2	3.9	4.2	4.4	7.7	78	84	88	104	154
AASDHPPT	18	18.6	14.4	18.3	19.9	21	259.2	329.4	358.2	334.8	378
AASS	74	1	0.4	0.1	0.3	1.2	29.6	7.4	22.2	74	88.8
AATK	30	0	0	0.1	0	0	0	3	0	0	0
ABAT	93	2.2	1.9	5.8	1.6	2.5	176.7	539.4	148.8	204.6	232.5
ABCA1	131	1.8	0.2	1.5	0.1	0.6	26.2	196.5	13.1	235.8	78.6
ABCA10	3	0	0.1	0.1	0	1.8	0.3	0.3	0	0	5.4
ABCA12	37	0	0.2	0	0	0.1	7.4	0	0	0	3.7
ABCA13	15	0.6	0.6	0.7	1	0.4	9	10.5	15	9	6
ABCA2	29	0.4	2.7	0.3	1.2	2.2	78.3	8.7	34.8	11.6	63.8
ABCA3	42	0.2	0.5	0.6	2	1.5	21	25.2	84	8.4	63
ABCA4	19	0	0	0	0.9	0	0	0	17.1	0	0
ABCA5	53	4.2	3.9	0.7	3	4.2	206.7	37.1	159	222.6	222.6
ABCA6	35	0	1.2	1	0	0.4	42	35	0	0	14
ABCA7	32	1.5	9.9	2.5	1.9	2.6	316.8	80	60.8	48	83.2
ABCA8	32	0	0	0.2	0	0	0	6.4	0	0	0
ABCA9	15	1.8	0.9	0.8	1.2	1.3	13.5	12	18	27	19.5
ABCB1	54	1.9	0	0	11.4	19.2	0	0	615.6	102.6	1036.8
ABCB10	32	2.4	3.2	2.7	1.3	4.1	102.4	86.4	41.6	76.8	131.2
ABCB11	49	0	0	0	0	0	0	0	0	0	0
ABCB4	88	11.4	1.4	0	0	0.1	123.2	0	0	1003.2	8.8
ABCB6	83	2.8	5.6	1.1	1.2	3.2	464.8	91.3	99.6	232.4	265.6
ABCB7	24	19.4	19.3	18.7	12.2	21.5	463.2	448.8	292.8	465.6	516
ABCB8	14	4.4	10.4	6.7	4	7.5	145.6	93.8	56	61.6	105
ABCB9	34	6.2	0.4	0.7	0.5	1.9	13.6	23.8	17	210.8	64.6
ABCC1	57	0.7	0.5	0.5	0.4	2.1	28.5	28.5	22.8	39.9	119.7
ABCC10	20	2.1	2.2	3.5	2.2	6.1	44	70	44	42	122
ABCC11	9	2.6	0.3	0.2	0	1.2	2.7	1.8	0	23.4	10.8
ABCC12	8	0	0	0	0	0	0	0	0	0	0
ABCC2	98	0.3	0.7	0.2	0.1	0.5	68.6	19.6	9.8	29.4	49
ABCC3	192	0	1.6	7.6	0.3	0.5	307.2	1459.2	57.6	0	96
ABCC4	101	3.6	4.1	4.8	4.1	3.6	414.1	484.8	414.1	363.6	363.6
ABCC5	55	4.2	3.5	4.5	5	7	192.5	247.5	275	231	385
ABCC6	79	0.2	0.9	7.3	0.6	0.1	71.1	576.7	47.4	15.8	7.9
ABCC8	29	0.1	0	0	0.1	0.2	0	0	2.9	2.9	5.8
ABCC9	43	1.6	0.9	0.8	0.5	0.9	38.7	34.4	21.5	68.8	38.7
ABCD1	23	1.9	4.8	5.4	1.4	7.7	110.4	124.2	32.2	43.7	177.1
ABCD2	60	0.8	0.8	0	1.4	6.5	48	0	84	48	390
ABCD3	84	3.1	8.4	6.2	8	7.4	705.6	520.8	672	260.4	621.6
ABCD4	20	3.1	6.7	2.5	4	7.6	134	50	80	62	152
ABCE1	49	9.9	13.2	8.8	10.4	18.2	646.8	431.2	509.6	485.1	891.8
ABCF2	38	13	14.2	15	15.7	22.4	539.6	570	596.6	494	851.2
ABCF3	15	16.1	16.4	19.4	14.5	25.4	246	291	217.5	241.5	381
ABCG1	98	4.8	1.4	0.9	3.7	4	137.2	88.2	362.6	470.4	392
ABCG2	90	1.2	0.5	0.2	2.4	5.7	45	18	216	108	513
ABCG4	21	0	0	0	0	0	0	0	0	0	0
ABCG5	92	0	0	0	0	0	0	0	0	0	0
ABCG8	52	0.7	0.6	0.3	0.5	0.8	31.2	15.6	26	36.4	41.6
ABHD1	47	2.3	0.3	0.8	0	2.7	14.1	37.6	0	108.1	126.9
ABHD10	26	18.3	19.7	14.8	7.8	12.7	512.2	384.8	202.8	475.8	330.2
ABHD11	31	8.3	12.9	21	9.7	6.7	399.9	651	300.7	257.3	207.7
ABHD12	29	3.9	14.6	14.2	11.1	11.5	423.4	411.8	321.9	113.1	333.5
ABHD12B	7	0	0.1	0.9	0	0	0.7	6.3	0	0	0
ABHD13	19	8.5	8.9	10.4	11.8	11.8	169.1	197.6	224.2	161.5	224.2
ABHD14A-ACY1	2	2.4	5.2	4	4.7	4.1	10.4	8	9.4	4.8	8.2
ABHD14B	58	24.9	15.5	9.4	9.9	27.2	899	545.2	574.2	1444.2	1577.6
ABHD15	42	2	17	0.4	7.2	5	714	16.8	302.4	84	210
ABHD16B	8	1.8	1.6	1.8	0.4	2	12.8	14.4	3.2	14.4	16
ABHD17A	30	4.5	1.5	1.5	4.7	8.5	45	45	141	135	255
ABHD17B	28	7.2	5.7	3.8	6.6	4.9	159.6	106.4	184.8	201.6	137.2
ABHD17C	21	1.2	1.1	0.5	0	2.8	23.1	10.5	0	25.2	58.8
ABHD18	9	10.2	8.8	7.1	5.2	8.8	79.2	63.9	46.8	91.8	79.2
ABHD2	81	1.1	3	7	4.7	3.5	243	567	380.7	89.1	283.5
ABHD3	60	7.1	6.1	23.3	7.1	17.6	366	1398	426	426	1056
ABHD4	81	3.8	2.8	4.2	4.4	6	226.8	340.2	356.4	307.8	486
ABHD5	68	1.7	3.6	7.6	0.9	2.4	244.8	516.8	61.2	115.6	163.2
ABHD6	65	3.9	7	9.3	0.7	2.6	455	604.5	45.5	253.5	169
ABHD8	21	1.3	6	4.8	3.2	3.6	126	100.8	67.2	27.3	75.6
ABI1	34	36.1	26.8	28	20.5	44.5	911.2	952	697	1227.4	1513
ABI2	34	1.7	13.8	3.7	3.9	5.3	469.2	125.8	132.6	57.8	180.2
ABI3	28	4.4	29.5	84.6	12.5	36.5	826	2368.8	350	123.2	1022
ABI3BP	52	0.7	0.1	0.1	0	0.3	5.2	5.2	0	36.4	15.6
ABL1	42	3.1	3.1	5	2.4	2.6	130.2	210	100.8	130.2	109.2
ABL2	35	2.8	2	1.2	1.8	2.2	70	42	63	98	77
ABLIM1	61	14.8	0.1	0	17.1	43.9	6.1	0	1043.1	902.8	2677.9
ABLIM2	19	0.7	0.5	0.2	0	3	9.5	3.8	0	13.3	57
ABLIM3	73	0	0.6	0.3	0	0	43.8	21.9	0	0	0
ABO	13	2.2	0.1	0.3	0	0.3	1.3	3.9	0	28.6	3.9
ABR	37	0.3	0.7	0.8	0	0.8	25.9	29.6	0	11.1	29.6
ABRA	20	0.7	0.5	0.6	0.6	0.5	10	12	12	14	10
ABRACL	34	17.1	37.2	82.9	24.6	48.8	1264.8	2818.6	836.4	581.4	1659.2
ABRAXAS1	28	7	3.5	5	8.5	10.6	98	140	238	196	296.8
ABRAXAS2	12	12.2	13.9	15.2	7.8	12.2	166.8	182.4	93.6	146.4	146.4
ABT1	11	32	18.5	20.1	24.9	34.7	203.5	221.1	273.9	352	381.7
ABTB1	26	2.9	3.8	8.6	3.2	5.8	98.8	223.6	83.2	75.4	150.8
ABTB2	61	0	2.8	0.4	0	0.1	170.8	24.4	0	0	6.1
ACAA1	52	9.2	47	45.2	17.8	19.3	2444	2350.4	925.6	478.4	1003.6
ACAA2	116	13	31.8	33	35.5	40.9	3688.8	3828	4118	1508	4744.4
ACACB	65	2.5	0.2	0.4	0.1	1.7	13	26	6.5	162.5	110.5
ACAD10	32	6.3	10	12.2	7.4	8.2	320	390.4	236.8	201.6	262.4
ACAD8	20	8.7	9.7	10.5	23.7	10.8	194	210	474	174	216
ACAD9	38	7.2	14	18.1	5	7.5	532	687.8	190	273.6	285
ACADL	90	0	0	0	0	0	0	0	0	0	0
ACADM	98	29.7	16.7	13.8	16.8	20	1636.6	1352.4	1646.4	2910.6	1960
ACADS	51	6.8	11.4	14	15.3	14.7	581.4	714	780.3	346.8	749.7
ACADSB	69	6.3	6.8	5	9	11.7	469.2	345	621	434.7	807.3
ACADVL	73	8.3	32	29	11.6	14.9	2336	2117	846.8	605.9	1087.7
ACAN	15	0.2	0.3	0.4	0.5	0.3	4.5	6	7.5	3	4.5
ACAP1	16	17.8	13.3	5.9	23.7	29.4	212.8	94.4	379.2	284.8	470.4
ACAP2	28	12.5	9.2	15.7	4.5	7.7	257.6	439.6	126	350	215.6
ACAP3	16	0.9	1.2	2	0	1.4	19.2	32	0	14.4	22.4
ACAT1	100	18.8	20.2	14.7	7.7		2020	1470	770	1880	2070
ACAT1	100	18.8	20.2	14.7	7.7	20.7	2020	1470	770	1880	2070
ACAT2	115	13.3	9.5	8.4	10	20.4	1092.5	966	1150	1529.5	2346
ACBD3	44	8.4	2.5	3	1.7	2.9	110	132	74.8	369.6	127.6
ACBD4	43	8.8	3.5	4.3	6.3	7.7	150.5	184.9	270.9	378.4	331.1
ACBD5	34	7	12.9	14	9	16.6	438.6	476	306	238	564.4
ACBD7	19	1.7	1.5	0.6	2.1	1.1	28.5	11.4	39.9	32.3	20.9
ACCS	21	2.7	6.9	4.8	1.4	2.2	144.9	100.8	29.4	56.7	46.2
ACD	22	27.7	14.2	14.4	25.3	26.1	312.4	316.8	556.6	609.4	574.2
ACE	35	3.7	0.1	2	0	1.9	3.5	70	0	129.5	66.5
ACE2	26	0	0	0	0	0.3	0	0	0	0	7.8
ACER1	5	0.6	0.4	0.2	1	3.6	2	1	5	3	18
ACER2	49	1	1.2	3.1	0	1	58.8	151.9	0	49	49
ACER3	36	1.6	4.7	5	0.6	2.2	169.2	180	21.6	57.6	79.2
ACHE	28	0	0.3	0	0	0.7	8.4	0	0	0	19.6
ACIN1	43	6.9	6.8	4.9	9.7	5.5	292.4	210.7	417.1	296.7	236.5
ACKR2	30	0.8	0.4	0.6	2.2	0.4	12	18	66	24	12
ACKR3	95	1	0.2	0.5	6.1	6.1	19	47.5	579.5	95	579.5
ACKR4	29	0.2	0	0	0	0.4	0	0	0	5.8	11.6
ACLY	103	16.1	23.9	26.3	16	23.9	2461.7	2708.9	1648	1658.3	2461.7
ACMSD	36	1.5	1.4	0.6	0.2	1.7	50.4	21.6	7.2	54	61.2
ACO1	64	4.7	7.1	8.8	4.7	7.4	454.4	563.2	300.8	300.8	473.6
ACO2	72	22.9	28.1	36.6	15.8	16.4	2023.2	2635.2	1137.6	1648.8	1180.8
ACOD1	23	0	0	0.9	0	0	0	20.7	0	0	0
ACOT1	142	3.8	5.7	1.7	4.2	6.3	809.4	241.4	596.4	539.6	894.6
ACOT11	25	1.3	1.3	1.3	0.9	0.9	32.5	32.5	22.5	32.5	22.5
ACOT12	53	0	0	0	0	0	0	0	0	0	0
ACOT13	50	12.8	8.7	10.5	7.8	12	435	525	390	640	600
ACOT2	112	9.7	13.8	4.4	9	19	1545.6	492.8	1008	1086.4	2128
ACOT4	70	1.7	0.6	0.4	4.6	10.6	42	28	322	119	742
ACOT7	61	1	19.4	0.6	20.5	4.4	1183.4	36.6	1250.5	61	268.4
ACOT8	31	20.5	27	26.2	11.2	22.5	837	812.2	347.2	635.5	697.5
ACOT9	47	5.5	16.4	26.5	6	10	770.8	1245.5	282	258.5	470
ACOX1	117	1.6	3.3	5.8	2.1	2.7	386.1	678.6	245.7	187.2	315.9
ACOX2	73	0.4	0	0	0	0	0	0	0	29.2	0
ACOX3	24	4.6	16.8	12	7.3	8	403.2	288	175.2	110.4	192
ACOXL	20	1	0.6	1.1	0.7	0.6	12	22	14	20	12
ACP1	42	33.9	20.3	23	35.3	41	852.6	966	1482.6	1423.8	1722
ACP2	38	1	6.6	30.3	3.8	5.6	250.8	1151.4	144.4	38	212.8
ACP4	5	0.9	0.3	0.5	0.3	0.8	1.5	2.5	1.5	4.5	4
ACP5	59	51.4	13.9	9.4	2.6	16	820.1	554.6	153.4	3032.6	944
ACP6	22	2.9	4.8	2.2	0.3	12.4	105.6	48.4	6.6	63.8	272.8
ACP7	7	0	0	0	0	0.8	0	0	0	0	5.6
ACPP	53	0.2	11.2	9.7	0.9	0	593.6	514.1	47.7	10.6	0
ACR	9	0	0	0	0	0	0	0	0	0	0
ACRBP	24	1.2	11	17.6	0.3	0.1	264	422.4	7.2	28.8	2.4
ACRV1	9	0	0	0.9	0	0.7	0	8.1	0	0	6.3
ACSBG1	31	0.4	3.9	0.2	0.6	0.2	120.9	6.2	18.6	12.4	6.2
ACSBG2	6	0.3	0	0.5	0	0.4	0	3	0	1.8	2.4
ACSF2	47	7.8	13.8	6.2	1.2	4.3	648.6	291.4	56.4	366.6	202.1
ACSF3	11	23.5	17.8	16.7	7.3	19.5	195.8	183.7	80.3	258.5	214.5
ACSL1	194	0.5	2.2	8.9	0.7	0.7	426.8	1726.6	135.8	97	135.8
ACSL3	96	15	22.5	16.8	16.6	20.1	2160	1612.8	1593.6	1440	1929.6
ACSL4	95	2.2	6.5	10.9	2.2	4	617.5	1035.5	209	209	380
ACSL5	101	10.8	19.4	17	16.2	25.1	1959.4	1717	1636.2	1090.8	2535.1
ACSL6	33	0.1	0	0.1	1.2	4.2	0	3.3	39.6	3.3	138.6
ACSM1	34	3.4	0	0.9	1.3	0.6	0	30.6	44.2	115.6	20.4
ACSM2A	34	0	0	0	0	0.1	0	0	0	0	3.4
ACSM2B	10	0.6	0.9	0.5	0.2	1.2	9	5	2	6	12
ACSM3	86	2.2	1.9	2.9	1.9	7.4	163.4	249.4	163.4	189.2	636.4
ACSM5	48	0.3	3.2	2.8	0	0.3	153.6	134.4	0	14.4	14.4
ACSM6	1	0.1	0	0	0.4	0	0	0	0.4	0.1	0
ACSS1	45	7.2	4.4	6.3	12.6	5.5	198	283.5	567	324	247.5
ACSS2	95	0.7	12.6	11.6	0.3	3	1197	1102	28.5	66.5	285
ACSS3	38	0	0	0	0	0.1	0	0	0	0	3.8
ACTA1	92	4.4	14.7	15.5	5.1	9.7	1352.4	1426	469.2	404.8	892.4
ACTA2	129	3.3	5.5	6.7	1.8	29.5	709.5	864.3	232.2	425.7	3805.5
ACTB	130	113.6	386.3	443.8	122.3	233.8	50219	57694	15899	14768	30394
ACTBL2	10	0	0	0	0	0	0	0	0	0	0
ACTC1	58	0	0	0.1	0	0	0	5.8	0	0	0
ACTG1	75	99.9	223	195.1	94	205.2	16725	14632.5	7050	7492.5	15390
ACTG2	71	0.2	0.5	0.6	0.2	10.9	35.5	42.6	14.2	14.2	773.9
ACTL10	4	3.6	1.3	1.8	6	6.5	5.2	7.2	24	14.4	26
ACTL6A	26	17.5	19.8	16.1	14.5	22.4	514.8	418.6	377	455	582.4
ACTL6B	8	0	0	0	0	0	0	0	0	0	0
ACTL7A	8	0.4	0.3	0.5	0	0	2.4	4	0	3.2	0
ACTL7B	12	0	0	0	0	0	0	0	0	0	0
ACTL8	4	0	0	0	0	0	0	0	0	0	0
ACTL9	4	0	0	0	0.7	0	0	0	2.8	0	0
ACTN1	82	0	8.8	12.5	0.7	22	721.6	1025	57.4	0	1804
ACTN2	37	0	0	0.4	0	0.1	0	14.8	0	0	3.7
ACTN4	34	2.6	8.5	5.7	17.5	9.7	289	193.8	595	88.4	329.8
ACTR10	25	7.4	5.9	9.8	7.2	12	147.5	245	180	185	300
ACTR1A	19	10.5	22.7	29.7	12.9	18.5	431.3	564.3	245.1	199.5	351.5
ACTR1B	21	11.7	16.2	14.2	10.7	22.1	340.2	298.2	224.7	245.7	464.1
ACTR2	30	21.2	44.9	53.2	21.3	25.2	1347	1596	639	636	756
ACTR3	55	57	78	100.1	55.4	68.8	4290	5505.5	3047	3135	3784
ACTR3B	24	2.7	1.9	0.8	2.5	4.7	45.6	19.2	60	64.8	112.8
ACTR3C	7	6.5	4.5	1.7	4.1	7.5	31.5	11.9	28.7	45.5	52.5
ACTR5	8	10.1	11.2	10.2	8.5	13.2	89.6	81.6	68	80.8	105.6
ACTR6	21	6.1	6.1	5.8	7.9	10.9	128.1	121.8	165.9	128.1	228.9
ACTR8	8	6.1	6.3	7.1	8.6	8.5	50.4	56.8	68.8	48.8	68
ACTRT1	2	0	0	0	0	0	0	0	0	0	0
ACTRT2	15	0	0	0	0	0	0	0	0	0	0
ACTRT3	17	1.2	0.5	0	0	3.4	8.5	0	0	20.4	57.8
ACVR1	37	1.4	2.4	2.6	1.9	10	88.8	96.2	70.3	51.8	370
ACVR1B	27	0.5	1.3	4	0.1	1.6	35.1	108	2.7	13.5	43.2
ACVR1C	40	0.6	0	0	0	2.8	0	0	0	24	112
ACVR2A	25	0.7	3	3.6	7.7	4.6	75	90	192.5	17.5	115
ACVR2B	38	0.3	0.3	0.2	0.5	1.6	11.4	7.6	19	11.4	60.8
ACVRL1	33	0.1	5	3.6	0	0.1	165	118.8	0	3.3	3.3
ACY3	37	1.1	5.9	21.1	2.3	0.9	218.3	780.7	85.1	40.7	33.3
ACYP1	41	10.6	7.6	6.6	10	17.8	311.6	270.6	410	434.6	729.8
ACYP2	37	20.9	23.7	10.2	12.6	15.9	876.9	377.4	466.2	773.3	588.3
ADA	80	1.3	41.6	64	16.9	10.3	3328	5120	1352	104	824
ADA2	20	6.1	29.8	46.4	9.5	7.9	596	928	190	122	158
ADAD1	9	0	0	0	0	0	0	0	0	0	0
ADAD2	6	0	1.6	0	0.4	0.3	9.6	0	2.4	0	1.8
ADAL	16	5	7.3	4.6	5	8.7	116.8	73.6	80	80	139.2
ADAM10	33	6.2	12.7	23.7	9.8	12.2	419.1	782.1	323.4	204.6	402.6
ADAM11	40	0	1.7	0	0	0.2	68	0	0	0	8
ADAM12	33	0	0	0	0	9.8	0	0	0	0	323.4
ADAM15	29	1.1	28.7	17.2	0.7	4.5	832.3	498.8	20.3	31.9	130.5
ADAM17	51	7	7.7	10.2	6	7.9	392.7	520.2	306	357	402.9
ADAM18	11	0	0	0	0	0	0	0	0	0	0
ADAM19	53	15.8	18.5	3.9	0.1	4.4	980.5	206.7	5.3	837.4	233.2
ADAM2	17	0	0	0	0	0	0	0	0	0	0
ADAM20	2	0.1	0	0.6	0	1	0	1.2	0	0.2	2
ADAM21	9	0.8	0	0	0	1.6	0	0	0	7.2	14.4
ADAM22	33	0.4	1.2	0	0.5	1.6	39.6	0	16.5	13.2	52.8
ADAM23	27	0.4	0	0	0	5.7	0	0	0	10.8	153.9
ADAM28	26	32.2	7.5	0.9	0.9	0	195	23.4	23.4	837.2	0
ADAM29	3	0.3	0	0	0	2.2	0	0	0	0.9	6.6
ADAM30	5	0	0	0	0	0	0	0	0	0	0
ADAM32	13	0.9	0.2	0.4	2.6	0.9	2.6	5.2	33.8	11.7	11.7
ADAM33	17	0	1.2	0	0	0	20.4	0	0	0	0
ADAM7	13	0	0	0.1	0	0.1	0	1.3	0	0	1.3
ADAM8	52	2.5	8.6	5.4	5.5	5.5	447.2	280.8	286	130	286
ADAM9	54	0.6	8.1	11.4	3.1	0.8	437.4	615.6	167.4	32.4	43.2
ADAMDEC1	43	2.7	0.4	2.1	0	0	17.2	90.3	0	116.1	0
ADAMTS1	113	0	0	0	9	8	0	0	1017	0	904
ADAMTS10	12	0	0	0	0.5	1	0	0	6	0	12
ADAMTS12	24	0	0	0	0	0.4	0	0	0	0	9.6
ADAMTS13	7	0.3	0	0	0	0.5	0	0	0	2.1	3.5
ADAMTS14	14	0	0	1.1	0	0	0	15.4	0	0	0
ADAMTS15	44	0	0	0	0	0	0	0	0	0	0
ADAMTS16	7	0.2	0.1	0	3.6	0.2	0.7	0	25.2	1.4	1.4
ADAMTS17	23	0.1	0	0.1	0.2	0.8	0	2.3	4.6	2.3	18.4
ADAMTS18	12	0	0.9	0	0	0.1	10.8	0	0	0	1.2
ADAMTS19	26	0.3	0	0	0	0	0	0	0	7.8	0
ADAMTS2	38	1.4	1.3	0.3	0.8	0.6	49.4	11.4	30.4	53.2	22.8
ADAMTS20	15	0	0	0	0	0.2	0	0	0	0	3
ADAMTS3	31	0	0	0	0	0	0	0	0	0	0
ADAMTS4	47	0.5	8	0.2	0.4	0.6	376	9.4	18.8	23.5	28.2
ADAMTS5	49	0	0.2	1.5	0	0	9.8	73.5	0	0	0
ADAMTS6	32	4.8	0.2	0	0	1.4	6.4	0	0	153.6	44.8
ADAMTS7	20	0	0.2	0	0	0	4	0	0	0	0
ADAMTS8	22	0	0	0	0.1	0.6	0	0	2.2	0	13.2
ADAMTS9	77	0	0	0	0	0	0	0	0	0	0
ADAMTSL1	27	0	0	0	0	0	0	0	0	0	0
ADAMTSL2	23	0.3	0.2	0.2	0.4	0.7	4.6	4.6	9.2	6.9	16.1
ADAMTSL3	18	0	0	0	0	0.3	0	0	0	0	5.4
ADAMTSL4	36	0	0.5	3.5	0	0.1	18	126	0	0	3.6
ADAMTSL5	17	0.2	0.1	1.8	0.1	4.7	1.7	30.6	1.7	3.4	79.9
ADAP1	23	1.3	5.5	11.7	1.6	6.8	126.5	269.1	36.8	29.9	156.4
ADAP2	36	1.4	6.5	20.3	0	0.1	234	730.8	0	50.4	3.6
ADAR	28	7.8	6.1	8.6	6.4	9.7	170.8	240.8	179.2	218.4	271.6
ADARB1	56	6.1	2.1	0.6	0.5	2.6	117.6	33.6	28	341.6	145.6
ADARB2	14	0.1	0.1	0	1.6	0.9	1.4	0	22.4	1.4	12.6
ADAT1	15	12.5	8.6	13	12.1	20.5	129	195	181.5	187.5	307.5
ADAT2	39	2.8	3.2	1.4	1.9	6.6	124.8	54.6	74.1	109.2	257.4
ADCK1	9	4	8.9	7.2	3.4	5.3	80.1	64.8	30.6	36	47.7
ADCK2	34	8.2	12	5	5.1	7.3	408	170	173.4	278.8	248.2
ADCK5	25	4.7	6.3	5.4	1.8	4.1	157.5	135	45	117.5	102.5
ADCY1	43	0.5	0.4	0.1	0	0.2	17.2	4.3	0	21.5	8.6
ADCY10	22	0	0	0.6	0	0.3	0	13.2	0	0	6.6
ADCY2	33	0.9	0.4	0.4	0.3	0.6	13.2	13.2	9.9	29.7	19.8
ADCY3	33	7.2	11	1.8	1.1	3.1	363	59.4	36.3	237.6	102.3
ADCY4	25	0	1.1	0.2	0.1	0.1	27.5	5	2.5	0	2.5
ADCY5	29	0	0	0	0	0.5	0	0	0	0	14.5
ADCY6	41	1.8	0.4	0.4	0.5	0.4	16.4	16.4	20.5	73.8	16.4
ADCY7	56	3.6	12.5	16.7	8.4	7	700	935.2	470.4	201.6	392
ADCY8	21	0	0.2	0	0	0	4.2	0	0	0	0
ADCY9	56	0.1	1	1.5	1	1.9	56	84	56	5.6	106.4
ADCYAP1	28	0	0	0	0	0	0	0	0	0	0
ADCYAP1R1	26	0	0	0	0	0.1	0	0	0	0	2.6
ADD1	40	21.3	16.2	6.5	16.4	12.9	648	260	656	852	516
ADD2	28	4.7	0.1	4.4	0	1.9	2.8	123.2	0	131.6	53.2
ADD3	64	20.7	9	11.5	25.6	35.2	576	736	1638.4	1324.8	2252.8
ADGB	5	0	2.6	0.2	0	0	13	1	0	0	0
ADGRA1	9	0	0	0	0	0	0	0	0	0	0
ADGRA2	25	0	0.5	1.4	0.1	0.1	12.5	35	2.5	0	2.5
ADGRA3	33	0	0.3	0	2.9	0.6	9.9	0	95.7	0	19.8
ADGRB1	14	0.2	0	0.1	0	0.6	0	1.4	0	2.8	8.4
ADGRB2	29	0.4	0	0	0	0.9	0	0	0	11.6	26.1
ADGRB3	18	0	2.6	0.4	0	0	46.8	7.2	0	0	0
ADGRD1	28	0.2	2.4	4.9	0.5	0	67.2	137.2	14	5.6	0
ADGRE1	51	0	2.4	20.2	0.1	2	122.4	1030.2	5.1	0	102
ADGRE2	19	0.1	3.1	28.7	1.2	0	58.9	545.3	22.8	1.9	0
ADGRE3	5	0	0.7	8	0	0	3.5	40	0	0	0
ADGRE5	52	3.9	13.3	43.2	22.8	25.8	691.6	2246.4	1185.6	202.8	1341.6
ADGRF1	32	0	0	0	0	0	0	0	0	0	0
ADGRF2	3	0	0	0	0	0	0	0	0	0	0
ADGRF3	5	1.3	0	0.8	0.5	1.5	0	4	2.5	6.5	7.5
ADGRF4	19	0	0	0	0	0	0	0	0	0	0
ADGRF5	33	0	0	0	0	0	0	0	0	0	0
ADGRG2	58	0.1	0.2	0.6	0	0.2	11.6	34.8	0	5.8	11.6
ADGRG3	21	0	0	0	8.8	0	0	0	184.8	0	0
ADGRG4	3	0	0.1	0	0.1	0.2	0.3	0	0.3	0	0.6
ADGRG5	12	4	21.9	0	8.8	11.1	262.8	0	105.6	48	133.2
ADGRG6	50	0	3.5	0.2	0	0.1	175	10	0	0	5
ADGRG7	6	0	0	0	0	0	0	0	0	0	0
ADGRL1	43	0.4	1.7	1.3	4.6	1.3	73.1	55.9	197.8	17.2	55.9
ADGRL2	45	0	0	0	0	0	0	0	0	0	0
ADGRL3	43	0.3	0	0	0	0	0	0	0	12.9	0
ADGRL4	33	0	0	0	0	0	0	0	0	0	0
ADGRV1	55	4.1	2.2	1.7	1.7	3.4	121	93.5	93.5	225.5	187
ADH1A	17	0.4	0	0	0	0	0	0	0	6.8	0
ADH1B	21	0.6	0.2	0.3	0.8	0.4	4.2	6.3	16.8	12.6	8.4
ADH4	84	1.2	0.7	0.5	0.4	0.9	58.8	42	33.6	100.8	75.6
ADH5	34	13.9	12.5	11.1	26.2	25.3	425	377.4	890.8	472.6	860.2
ADH6	45	0.5	0	0.1	0.2	0.2	0	4.5	9	22.5	9
ADH7	58	0	0	0	0	0	0	0	0	0	0
ADHFE1	56	1.3	0.4	1.1	2.2	2.6	22.4	61.6	123.2	72.8	145.6
ADI1	50	14.2	37.8	26.5	10.1	17.7	1890	1325	505	710	885
ADIG	7	0	0	0	0	0	0	0	0	0	0
ADIPOQ	45	0.8	0.6	0.4	0.7	0.5	27	18	31.5	36	22.5
ADIPOR1	18	21.6	28.8	49.9	16	23.4	518.4	898.2	288	388.8	421.2
ADIPOR2	45	1.8	3.2	2.3	2	3.2	144	103.5	90	81	144
ADIRF	13	0	0.3	0.3	0	3.9	3.9	3.9	0	0	50.7
ADK	76	49.3	23	21.6	6.5	15.7	1748	1641.6	494	3746.8	1193.2
ADM	143	0.1	0.6	3.2	0	0	85.8	457.6	0	14.3	0
ADM2	24	0.9	0.5	0.5	0.4	1.4	12	12	9.6	21.6	33.6
ADNP	46	16.4	28.7	24.6	15.1	30.9	1320.2	1131.6	694.6	754.4	1421.4
ADNP2	21	2.4	2.3	3	1.4	4.4	48.3	63	29.4	50.4	92.4
ADO	11	4	3	4.3	2.4	2.8	33	47.3	26.4	44	30.8
ADORA1	68	0	0.6	0.1	0	0	40.8	6.8	0	0	0
ADORA2A	55	17.7	1.1	9	2.2	22.8	60.5	495	121	973.5	1254
ADORA2B	66	0	8.4	4.5	0	0	554.4	297	0	0	0
ADPGK	29	14.2	32	30.3	13.8	13	928	878.7	400.2	411.8	377
ADPRH	18	8.2	8	13	3.4	9.6	144	234	61.2	147.6	172.8
ADPRHL1	13	1.9	2.8	1.6	1.1	2.5	36.4	20.8	14.3	24.7	32.5
ADPRHL2	27	27.7	38.9	38.8	23.5	29.3	1050.3	1047.6	634.5	747.9	791.1
ADPRM	28	10.5	4.2	3.5	4	18.7	117.6	98	112	294	523.6
ADRA1A	25	0.3	0	0	0.2	0.4	0	0	5	7.5	10
ADRA1B	46	0	0	0	0	0	0	0	0	0	0
ADRA1D	24	0	0	0	0	0	0	0	0	0	0
ADRA2A	46	0	0	0	0	0	0	0	0	0	0
ADRA2C	27	0	0	0	0	0	0	0	0	0	0
ADRB1	43	1.4	1.9	1.3	0	0.5	81.7	55.9	0	60.2	21.5
ADRB2	82	4.8	6.1	10.8	7.3	34.6	500.2	885.6	598.6	393.6	2837.2
ADRB3	33	0.9	0.2	0.4	0.8	0.5	6.6	13.2	26.4	29.7	16.5
ADRM1	50	79.2	67.2	78	51.7	77.6	3360	3900	2585	3960	3880
ADSS	44	10.9	13.6	21.3	15.5	16	598.4	937.2	682	479.6	704
ADSSL1	63	0	0.4	2.1	0	0.5	25.2	132.3	0	0	31.5
ADTRP	51	0.2	0.2	0.3	0.1	10.5	10.2	15.3	5.1	10.2	535.5
AEBP1	30	2.3	10.5	0	0.2	1.4	315	0	6	69	42
AEBP2	34	5.2	4	4.4	9.6	9.9	136	149.6	326.4	176.8	336.6
AEN	85	9.3	4.1	3.6	3	15	348.5	306	255	790.5	1275
AES	42	15.8	6	2.3	8.1	49.4	252	96.6	340.2	663.6	2074.8
AFAP1	33	0	0	0.9	0	2.9	0	29.7	0	0	95.7
AFAP1L1	39	0	0	0	1.5	0	0	0	58.5	0	0
AFAP1L2	36	4	0.3	0	0.8	4	10.8	0	28.8	144	144
AFDN	33	3.5	0.6	0.5	0	1.2	19.8	16.5	0	115.5	39.6
AFF1	34	11.3	14.6	5.4	5.1	8.8	496.4	183.6	173.4	384.2	299.2
AFF2	15	0.1	0	0.1	0	0.3	0	1.5	0	1.5	4.5
AFF3	32	27.5	12.8	0.2	0.9	1.2	409.6	6.4	28.8	880	38.4
AFF4	53	8.7	5.2	4.9	3.8	5.5	275.6	259.7	201.4	461.1	291.5
AFG1L	14	5.7	3	7.2	4.2	4.4	42	100.8	58.8	79.8	61.6
AFG3L2	25	10.1	15.8	12.3	19.9	15.2	395	307.5	497.5	252.5	380
AFM	51	0	0	0	0	0	0	0	0	0	0
AFMID	37	5.1	6.7	14.5	1.6	1.1	247.9	536.5	59.2	188.7	40.7
AFP	87	0	0	0	0	0	0	0	0	0	0
AFTPH	32	16.4	11.8	10.2	4.9	9	377.6	326.4	156.8	524.8	288
AGA	30	10	11.1	23.8	8.9	16.3	333	714	267	300	489
AGAP1	44	0	0	0	0	4.2	0	0	0	0	184.8
AGAP2	19	1.9	1.4	1.2	2.3	6.3	26.6	22.8	43.7	36.1	119.7
AGAP3	21	3.4	2.5	5.7	3.8	3.5	52.5	119.7	79.8	71.4	73.5
AGAP4	4	1.5	1.3	1.4	2.3	2.2	5.2	5.6	9.2	6	8.8
AGAP5	1	1.4	1.8	0.8	0	2	1.8	0.8	0	1.4	2
AGAP6	3	2	2	1.6	3.4	2.4	6	4.8	10.2	6	7.2
AGBL2	30	2.6	1.5	0.2	1.4	2.2	45	6	42	78	66
AGBL3	17	2.2	1.7	0.2	2.2	5	28.9	3.4	37.4	37.4	85
AGBL4	8	0.8	0.5	0.3	0.6	1.8	4	2.4	4.8	6.4	14.4
AGBL5	24	5.7	5.4	2.3	11.2	6.3	129.6	55.2	268.8	136.8	151.2
AGFG1	48	5.3	5.2	8.4	1.6	5.5	249.6	403.2	76.8	254.4	264
AGFG2	41	1.4	1	0.4	1.1	4.5	41	16.4	45.1	57.4	184.5
AGGF1	27	14.4	13.8	13.9	12.7	16.5	372.6	375.3	342.9	388.8	445.5
AGK	15	4.6	6.4	5.5	37.9	10.3	96	82.5	568.5	69	154.5
AGL	58	3	2.3	1.6	6.1	4.3	133.4	92.8	353.8	174	249.4
AGMAT	44	4.6	0.4	0.3	0.4	10.5	17.6	13.2	17.6	202.4	462
AGMO	30	0.2	0.1	0.1	0.6	0.1	3	3	18	6	3
AGO1	28	2.3	2.5	7.1	2.1	3.1	70	198.8	58.8	64.4	86.8
AGO2	57	2.5	2.1	2.6	2.4	3	119.7	148.2	136.8	142.5	171
AGO3	31	6.5	5.1	6	6	5.5	158.1	186	186	201.5	170.5
AGO4	40	0.8	2.9	3.7	0.8	2.1	116	148	32	32	84
AGPAT2	50	7	20.3	28.4	2.1	2.5	1015	1420	105	350	125
AGPAT3	59	1.3	4.5	10.6	0.7	3.5	265.5	625.4	41.3	76.7	206.5
AGPAT4	34	1.1	1.9	3.5	5.8	7	64.6	119	197.2	37.4	238
AGPAT5	37	11	8.4	4.8	5.3	3.9	310.8	177.6	196.1	407	144.3
AGPS	41	3.4	7.6	6.8	5.6	6.4	311.6	278.8	229.6	139.4	262.4
AGR2	43	0.7	0	0.5	0	0	0	21.5	0	30.1	0
AGR3	17	0	0	0	0	0	0	0	0	0	0
AGRN	64	0	0.1	0.5	0	1.1	6.4	32	0	0	70.4
AGRP	16	2.2	2.1	3.8	0.3	3.2	33.6	60.8	4.8	35.2	51.2
AGT	91	0	0	0.2	0	0	0	18.2	0	0	0
AGTPBP1	43	1.6	10.7	9.5	4.5	6.6	460.1	408.5	193.5	68.8	283.8
AGTR1	37	0	0	0	0	0	0	0	0	0	0
AGTR2	16	0	0	0	0	0	0	0	0	0	0
AGTRAP	34	5.2	35.2	96.5	7.7	21.7	1196.8	3281	261.8	176.8	737.8
AGXT	66	0	0	0	0	0	0	0	0	0	0
AGXT2	38	0	0	0.1	0	0	0	3.8	0	0	0
AHCTF1	37	5	1.1	0.9	0.7	2.9	40.7	33.3	25.9	185	107.3
AHCY	62	9.1	24.1	26	4.6	7.4	1494.2	1612	285.2	564.2	458.8
AHCYL1	37	8	6.2	9.3	3.9	8.2	229.4	344.1	144.3	296	303.4
AHCYL2	28	0.9	1.3	2.5	3.3	5	36.4	70	92.4	25.2	140
AHDC1	14	0.6	1.6	0.7	2	1.4	22.4	9.8	28	8.4	19.6
AHI1	28	10.6	16.6	1.7	3.8	4.2	464.8	47.6	106.4	296.8	117.6
AHNAK	88	8.2	28.9	30.1	11.1	16.7	2543.2	2648.8	976.8	721.6	1469.6
AHNAK2	57	0	1.6	0	0	0	91.2	0	0	0	0
AHR	113	1.1	9.3	7.6	3.1	2.9	1050.9	858.8	350.3	124.3	327.7
AHRR	59	0.9	2.3	0.5	0	1	135.7	29.5	0	53.1	59
AHSA1	35	44.3	36.6	45.1	42.3	42.3	1281	1578.5	1480.5	1550.5	1480.5
AHSG	68	0	0	0	1.4	0.4	0	0	95.2	0	27.2
AHSP	24	0.3	0.2	0.1	0	0.2	4.8	2.4	0	7.2	4.8
AICDA	6	6.6	0.7	0.7	0.5	0.4	4.2	4.2	3	39.6	2.4
AIDA	19	14.2	6.7	4.4	3.3	9.1	127.3	83.6	62.7	269.8	172.9
AIF1L	41	0.1	0	0	1.8	0.4	0	0	73.8	4.1	16.4
AIFM1	53	10.8	22	18.3	15.8	12.8	1166	969.9	837.4	572.4	678.4
AIFM2	67	3.4	0.7	1	7.8	3.5	46.9	67	522.6	227.8	234.5
AIFM3	35	0.2	3.8	5.7	0	0	133	199.5	0	7	0
AIG1	63	6.4	19	18.7	6.3	10	1197	1178.1	396.9	403.2	630
AIM2	16	44.7	1.2	2.4	0	3.3	19.2	38.4	0	715.2	52.8
AIMP1	48	28.2	35.9	32.7	23.7	33.4	1723.2	1569.6	1137.6	1353.6	1603.2
AIMP2	41	19	37.3	30	17.8	17.7	1529.3	1230	729.8	779	725.7
AIP	19	56.5	49.8	38	37.6	80	946.2	722	714.4	1073.5	1520
AIPL1	9	1	1.1	0.7	1.1	0.6	9.9	6.3	9.9	9	5.4
AIRE	12	0.4	0.3	0.3	0.3	0.6	3.6	3.6	3.6	4.8	7.2
AJAP1	26	0	2.1	0	0	0.1	54.6	0	0	0	2.6
AJUBA	64	1.3	1	1.2	2.9	2.5	64	76.8	185.6	83.2	160
AK1	58	1.2	3.4	0.4	1.4	1.5	197.2	23.2	81.2	69.6	87
AK2	54	31.7	51.9	41.2	27.4	24.4	2802.6	2224.8	1479.6	1711.8	1317.6
AK3	65	7	14.4	5.6	14.7	17.1	936	364	955.5	455	1111.5
AK4	118	0.5	5.3	6.1	0.6	0.5	625.4	719.8	70.8	59	59
AK5	27	0.8	10.9	0.7	0.1	14.2	294.3	18.9	2.7	21.6	383.4
AK6	4	22.2	22	15.9	16.6	21.2	88	63.6	66.4	88.8	84.8
AK7	25	0.4	0.1	0.3	0.3	0.4	2.5	7.5	7.5	10	10
AK8	14	0.1	0	0	3.9	0.5	0	0	54.6	1.4	7
AK9	24	11.2	2.9	4.1	4.9	6.4	69.6	98.4	117.6	268.8	153.6
AKAP1	52	3.3	6.5	3.3	6	7.4	338	171.6	312	171.6	384.8
AKAP10	29	7.3	6.1	10.3	5.1	7.9	176.9	298.7	147.9	211.7	229.1
AKAP11	30	3	1.6	1.4	4.8	2.7	48	42	144	90	81
AKAP12	109	0	0	0	0	0.1	0	0	0	0	10.9
AKAP13	56	19.3	27.1	19.4	27.7	35.4	1517.6	1086.4	1551.2	1080.8	1982.4
AKAP14	10	0	0	0	0	0.4	0	0	0	0	4
AKAP17A	28	1.8	1.8	1	1.3	1.6	50.4	28	36.4	50.4	44.8
AKAP3	12	1.5	0.1	0.2	2	2.8	1.2	2.4	24	18	33.6
AKAP4	6	0	0	0	0	0	0	0	0	0	0
AKAP5	34	0.7	0.4	0.3	0.9	1	13.6	10.2	30.6	23.8	34
AKAP6	18	7.8	0.8	0.3	0.3	1.2	14.4	5.4	5.4	140.4	21.6
AKAP7	39	4.4	1.8	3.4	3.2	14.9	70.2	132.6	124.8	171.6	581.1
AKAP8	32	7.2	9.7	9.3	5.6	7.9	310.4	297.6	179.2	230.4	252.8
AKAP8L	43	4.2	3	2.7	0.7	3.6	129	116.1	30.1	180.6	154.8
AKAP9	81	34.4	39.5	16.6	10.6	20.3	3199.5	1344.6	858.6	2786.4	1644.3
AKIP1	26	4.5	20.8	15.6	5.8	25.9	540.8	405.6	150.8	117	673.4
AKIRIN1	30	14.8	22.7	15.8	29.3	28.6	681	474	879	444	858
AKIRIN2	39	15.4	27	25.6	12.5	13.6	1053	998.4	487.5	600.6	530.4
AKNA	31	7.2	8.8	6.1	11.9	16.6	272.8	189.1	368.9	223.2	514.6
AKNAD1	9	0	0	0	0	0	0	0	0	0	0
AKR1A1	63	23.3	46.8	56.3	13.8	18.7	2948.4	3546.9	869.4	1467.9	1178.1
AKR1B1	73	31.4	34.8	26	26.3	42.7	2540.4	1898	1919.9	2292.2	3117.1
AKR1B10	123	0.4	0.1	0.2	0.4	0.2	12.3	24.6	49.2	49.2	24.6
AKR1C1	99	0	0.9	0.1	0.3	1.7	89.1	9.9	29.7	0	168.3
AKR1C2	90	0	1.4	0	0	0	126	0	0	0	0
AKR1C3	101	0.1	9.6	0.7	4.6	26.7	969.6	70.7	464.6	10.1	2696.7
AKR1C4	20	0	0.2	0	0	1.1	4	0	0	0	22
AKR1D1	97	1.1	0.5	0.5	0.7	0.7	48.5	48.5	67.9	106.7	67.9
AKR1E2	16	0.1	1.8	0.4	0	1.4	28.8	6.4	0	1.6	22.4
AKR7A2	49	23	40.1	29	22.2	27.1	1964.9	1421	1087.8	1127	1327.9
AKR7A3	108	0.3	1.9	0	0	0.3	205.2	0	0	32.4	32.4
AKT1	68	3.2	5.2	5.8	5.7	6.2	353.6	394.4	387.6	217.6	421.6
AKT2	57	6.3	8.8	4.4	3.2	4.9	501.6	250.8	182.4	359.1	279.3
AKT3	45	1.9	0.8	0.9	3.8	3.6	36	40.5	171	85.5	162
AKTIP	35	5.4	1.4	2	11.6	23.7	49	70	406	189	829.5
ALAD	68	7.6	12.1	13.1	5.5	9.7	822.8	890.8	374	516.8	659.6
ALAS1	116	6.8	8.4	12.2	8.8	11.3	974.4	1415.2	1020.8	788.8	1310.8
ALAS2	63	0.3	2	0.1	0	0.3	126	6.3	0	18.9	18.9
ALB	93	0	0	0	0	1.3	0	0	0	0	120.9
ALCAM	121	3.5	20.7	3.2	0.4	1.6	2504.7	387.2	48.4	423.5	193.6
ALDH16A1	29	13.2	12	19.8	5.8	7.4	348	574.2	168.2	382.8	214.6
ALDH18A1	62	13.1	5.2	4	13	16.3	322.4	248	806	812.2	1010.6
ALDH1A1	239	0.3	0.5	34.2	0	0.1	119.5	8173.8	0	71.7	23.9
ALDH1A2	46	0	0	0.4	0	0	0	18.4	0	0	0
ALDH1A3	97	0.3	1.5	0.2	0	0	145.5	19.4	0	29.1	0
ALDH1B1	97	5.9	9.4	10.5	7.5	10.2	911.8	1018.5	727.5	572.3	989.4
ALDH1L1	73	0.1	0.8	0.2	0.2	0.4	58.4	14.6	14.6	7.3	29.2
ALDH1L2	63	0.2	1.3	0.1	0	0.1	81.9	6.3	0	12.6	6.3
ALDH2	112	1.4	46.6	45.8	0.7	0.2	5219.2	5129.6	78.4	156.8	22.4
ALDH3A1	102	1.1	0.3	0	2.4	0.7	30.6	0	244.8	112.2	71.4
ALDH3A2	106	3.9	14.3	14.2	8.6	6.4	1515.8	1505.2	911.6	413.4	678.4
ALDH3B1	50	0.1	17.6	32.9	2.9	0.1	880	1645	145	5	5
ALDH3B2	11	1	0.1	0.2	0.1	0	1.1	2.2	1.1	11	0
ALDH4A1	50	1.5	7.2	5.6	0.3	1.4	360	280	15	75	70
ALDH5A1	71	3.9	3.8	0.2	1.6	6.8	269.8	14.2	113.6	276.9	482.8
ALDH6A1	97	4.5	5.6	3.8	5.5	6.7	543.2	368.6	533.5	436.5	649.9
ALDH7A1	63	1.3	9.7	0.3	0.1	1.8	611.1	18.9	6.3	81.9	113.4
ALDH8A1	56	1.5	1.1	0.9	2.3	1.3	61.6	50.4	128.8	84	72.8
ALDH9A1	44	29.6	20.2	24.5	23.1	39	888.8	1078	1016.4	1302.4	1716
ALDOA	119	61.1	142.9	166.3	50.5	93.2	17005.1	19789.7	6009.5	7270.9	11090.8
ALDOB	60	0	0	0.1	0.2	0.1	0	6	12	0	6
ALDOC	109	12.2	4.6	4.1	13.7	20.5	501.4	446.9	1493.3	1329.8	2234.5
ALG1	16	20.7	24.3	23.3	20.9	26.5	388.8	372.8	334.4	331.2	424
ALG10	17	2.7	1.8	2.7	2.1	3.8	30.6	45.9	35.7	45.9	64.6
ALG10B	25	3.6	2.6	2	1.4	4.1	65	50	35	90	102.5
ALG12	28	7.6	7.8	9.4	16.1	12.7	218.4	263.2	450.8	212.8	355.6
ALG13	34	10.2	14.4	12.5	3.4	11.1	489.6	425	115.6	346.8	377.4
ALG14	39	4.9	5.8	3.9	2.8	3.8	226.2	152.1	109.2	191.1	148.2
ALG1L	2	3.1	2.4	0.2	5.3	5	4.8	0.4	10.6	6.2	10
ALG2	34	16.8	41	18.5	17.5	26.4	1394	629	595	571.2	897.6
ALG5	23	19.1	45.5	24.8	22.1	25.2	1046.5	570.4	508.3	439.3	579.6
ALG6	17	7.5	7.9	7.4	7.4	10.6	134.3	125.8	125.8	127.5	180.2
ALG8	30	21.9	19.4	20.3	18.2	19	582	609	546	657	570
ALG9	19	7.8	9.5	7.9	7.1	12.2	180.5	150.1	134.9	148.2	231.8
ALK	13	0	0	0.2	0	0.7	0	2.6	0	0	9.1
ALKAL1	7	0	0	0	0	0	0	0	0	0	0
ALKAL2	29	1.3	0.9	0.6	1	1.9	26.1	17.4	29	37.7	55.1
ALKBH1	21	5.4	4.9	5.7	5.2	5.3	102.9	119.7	109.2	113.4	111.3
ALKBH2	21	16.9	13.1	6.7	9	18.2	275.1	140.7	189	354.9	382.2
ALKBH3	17	14.9	18.5	21	17.1	21.3	314.5	357	290.7	253.3	362.1
ALKBH4	11	7.3	9	11.3	11.4	11.2	99	124.3	125.4	80.3	123.2
ALKBH5	15	11.5	8.9	10.6	7.6	17	133.5	159	114	172.5	255
ALKBH7	38	34.3	43.8	32.8	18.4	45.9	1664.4	1246.4	699.2	1303.4	1744.2
ALKBH8	27	3.7	3.3	4.1	4.8	6.2	89.1	110.7	129.6	99.9	167.4
ALLC	8	0	0	0	0	0.1	0	0	0	0	0.8
ALMS1	32	0.8	1.3	0.4	0.5	1.2	41.6	12.8	16	25.6	38.4
ALOX12	31	1.1	1.3	0.9	0.7	0.8	40.3	27.9	21.7	34.1	24.8
ALOX12B	17	0.9	0.2	0	0.2	1.1	3.4	0	3.4	15.3	18.7
ALOX15	32	0	0.4	0	0	0	12.8	0	0	0	0
ALOX15B	16	0	6.8	6.1	0.7	0	108.8	97.6	11.2	0	0
ALOX5	50	14.8	11.1	21.3	0	0.5	555	1065	0	740	25
ALOX5AP	60	18.4	136.1	12.6	3.6	33.2	8166	756	216	1104	1992
ALOXE3	19	0	0	0	0	2.7	0	0	0	0	51.3
ALPI	18	0	0	0	0	0	0	0	0	0	0
ALPK1	31	0.9	3.2	4.3	0.4	0.8	99.2	133.3	12.4	27.9	24.8
ALPK2	55	0	0.5	1.8	0	0.3	27.5	99	0	0	16.5
ALPK3	31	0	0	0	0	0.3	0	0	0	0	9.3
ALPL	75	0.5	0	0	0	0	0	0	0	37.5	0
ALPP	23	1	0.5	0.5	1.1	0.5	11.5	11.5	25.3	23	11.5
ALPPL2	5	0	0	0	0	0	0	0	0	0	0
ALS2	42	1.2	1	1.2	1.7	1.8	42	50.4	71.4	50.4	75.6
ALS2CL	37	0	0.7	0.3	0	3.1	25.9	11.1	0	0	114.7
ALS2CR12	16	1.8	0.5	1.1	2.8	1.5	8	17.6	44.8	28.8	24
ALX1	25	0	0	0	0	0	0	0	0	0	0
ALX3	15	0.4	0	0.1	0	2	0	1.5	0	6	30
ALX4	9	0	0	0	0	0	0	0	0	0	0
ALYREF	29	3.6	5.5	2.8	2.1	3.9	159.5	81.2	60.9	104.4	113.1
AMBN	9	0	0.8	0	0	0	7.2	0	0	0	0
AMBP	48	0	0	0.8	0	0	0	38.4	0	0	0
AMBRA1	18	3.4	3	2.9	2	4.5	54	52.2	36	61.2	81
AMD1	57	6.6	12.9	14	6.1	9.2	735.3	798	347.7	376.2	524.4
AMDHD1	41	1.5	1.2	3.8	5.7	1.6	49.2	155.8	233.7	61.5	65.6
AMDHD2	25	9.8	17.1	15.8	4.9	8.1	427.5	395	122.5	245	202.5
AMELX	11	0	0	0	0	0	0	0	0	0	0
AMER1	27	0.4	0.2	0.3	2	1	5.4	8.1	54	10.8	27
AMER2	20	0.4	0.4	0.4	0.7	0.3	8	8	14	8	6
AMER3	2	0.3	0.3	0.1	0.2	0.3	0.6	0.2	0.4	0.6	0.6
AMFR	19	18.3	10.6	13.1	11.7	9.7	201.4	248.9	222.3	347.7	184.3
AMH	19	0	0	0	0	0	0	0	0	0	0
AMHR2	32	0	0	0	0	0	0	0	0	0	0
AMIGO1	23	0.1	0	0.1	1.9	5.4	0	2.3	43.7	2.3	124.2
AMIGO2	69	2.8	7.4	0.2	6.6	14.2	510.6	13.8	455.4	193.2	979.8
AMIGO3	19	0.4	12.6	0.1	1.1	1.1	239.4	1.9	20.9	7.6	20.9
AMMECR1	31	4.3	2.9	4.8	1.2	6.7	89.9	148.8	37.2	133.3	207.7
AMMECR1L	34	4.2	5.4	3.7	3.5	6.1	183.6	125.8	119	142.8	207.4
AMN	31	0.3	1.8	0	0	0.7	55.8	0	0	9.3	21.7
AMN1	32	12.3	6.6	2.7	4.7	9.8	211.2	86.4	150.4	393.6	313.6
AMOT	32	0.5	0.2	0.6	1.9	1.5	6.4	19.2	60.8	16	48
AMOTL1	32	2.3	1	0.7	2.3	0.1	32	22.4	73.6	73.6	3.2
AMOTL2	48	0	0	0	0	0.2	0	0	0	0	9.6
AMPD1	16	3	0	0	0	0	0	0	0	48	0
AMPD2	36	2.8	8.8	24.5	3	4.3	316.8	882	108	100.8	154.8
AMPD3	81	7.6	3.9	6	3.3	5.3	315.9	486	267.3	615.6	429.3
AMPH	34	0.2	1.6	0.8	0.7	2.9	54.4	27.2	23.8	6.8	98.6
AMT	35	0.7	5.4	3.2	8.9	1.6	189	112	311.5	24.5	56
AMTN	6	0	0	0	0	0	0	0	0	0	0
AMY1B	3	0.1	0.3	0.6	0	1.1	0.9	1.8	0	0.3	3.3
AMY1C	4	0	0.1	0	0	0.1	0.4	0	0	0	0.4
AMZ1	15	4.2	0.1	0.1	0.1	1	1.5	1.5	1.5	63	15
AMZ2	25	20.9	17.2	21.1	34.8	31.2	430	527.5	870	522.5	780
ANAPC1	43	6.3	5.6	3	6.4	8.7	240.8	129	275.2	270.9	374.1
ANAPC10	23	13.5	13.9	8.4	14.1	15.1	319.7	193.2	324.3	310.5	347.3
ANAPC11	24	54.9	107.5	80.1	43.1	52.8	2580	1922.4	1034.4	1317.6	1267.2
ANAPC13	11	25.5	26.9	30.5	18.7	30	295.9	335.5	205.7	280.5	330
ANAPC15	24	27	45.6	52.7	20.5	44	1094.4	1264.8	492	648	1056
ANAPC16	27	32.1	23.5	11.9	16.5	26.2	634.5	321.3	445.5	866.7	707.4
ANAPC2	12	1.4	2.3	3.2	1.1	2.4	27.6	38.4	13.2	16.8	28.8
ANAPC4	21	8.5	6.4	11.3	9.4	13.8	134.4	237.3	197.4	178.5	289.8
ANAPC5	30	30.7	36.4	32.1	34.9	38.7	1092	963	1047	921	1161
ANAPC7	18	14.9	17.7	15.1	20.1	22.4	318.6	271.8	361.8	268.2	403.2
ANGEL1	11	9	9.3	8.3	6.6	10.2	102.3	91.3	72.6	99	112.2
ANGEL2	24	7.8	7.2	5.9	14.1	11.3	172.8	141.6	338.4	187.2	271.2
ANGPT1	61	0.3	0.5	2.2	0.3	0.4	30.5	134.2	18.3	18.3	24.4
ANGPT2	55	1.9	1.1	0.7	0.8	1.2	60.5	38.5	44	104.5	66
ANGPT4	14	0.3	0.6	0.9	0.2	0.3	8.4	12.6	2.8	4.2	4.2
ANGPTL1	32	2.9	0	0	0	0.1	0	0	0	92.8	3.2
ANGPTL2	47	0	0	0	0	0.8	0	0	0	0	37.6
ANGPTL3	43	0	0.2	0	0	0.2	8.6	0	0	0	8.6
ANGPTL4	187	0.5	0.3	0.4	0.8	0.6	56.1	74.8	149.6	93.5	112.2
ANGPTL5	2	0.7	1	0	0.9	0.3	2	0	1.8	1.4	0.6
ANGPTL6	34	2.9	0.6	1.4	1.3	2.6	20.4	47.6	44.2	98.6	88.4
ANGPTL7	19	0.2	0	0.1	0	0.4	0	1.9	0	3.8	7.6
ANGPTL8	23	0	0	0	0	0	0	0	0	0	0
ANK1	35	10.6	3.5	0.2	0.1	0.9	122.5	7	3.5	371	31.5
ANK2	54	0.6	0	0	0	0.1	0	0	0	32.4	5.4
ANK3	75	6.2	3.5	0.4	2.1	7.7	262.5	30	157.5	465	577.5
ANKAR	9	2.3	0.3	0.4	0	0.6	2.7	3.6	0	20.7	5.4
ANKDD1A	26	1	1.5	1.9	6.8	4	39	49.4	176.8	26	104
ANKDD1B	2	0	0.2	0.1	3.2	1.8	0.4	0.2	6.4	0	3.6
ANKEF1	27	2.5	1.6	0.1	1.5	5.4	43.2	2.7	40.5	67.5	145.8
ANKFN1	5	0.2	0.5	0.1	0.3	0.4	2.5	0.5	1.5	1	2
ANKFY1	28	1.6	3.8	9.7	1.3	4	106.4	271.6	36.4	44.8	112
ANKH	43	2.5	0.6	1.4	0.6	7	25.8	60.2	25.8	107.5	301
ANKHD1	30	9.7	10.8	7.9	14.9	10.7	324	237	447	291	321
ANKIB1	20	4.8	4.5	2	3.2	4.9	90	40	64	96	98
ANKK1	13	1.3	0.2	0.1	0.1	0.4	2.6	1.3	1.3	16.9	5.2
ANKLE1	13	3	2.2	4.3	0	0.4	28.6	55.9	0	39	5.2
ANKLE2	20	4.8	3.3	2.2	4.7	5.5	66	44	94	96	110
ANKMY1	4	7.4	4.2	3.4	2	7.5	16.8	13.6	8	29.6	30
ANKMY2	28	6.7	4.9	8.9	10.6	10.2	137.2	249.2	296.8	187.6	285.6
ANKRA2	59	10.7	5.9	7.4	7	15.5	348.1	436.6	413	631.3	914.5
ANKRD1	107	0.4	0.5	0.6	0.9	0.4	53.5	64.2	96.3	42.8	42.8
ANKRD10	55	30.8	21.2	16.6	18.6	24.5	1166	913	1023	1694	1347.5
ANKRD11	57	4.2	7.2	5.9	9.8	4.5	410.4	336.3	558.6	239.4	256.5
ANKRD12	58	18.7	19.2	10.7	8.8	19	1113.6	620.6	510.4	1084.6	1102
ANKRD13A	19	3.9	2.5	4.2	1.4	2.9	47.5	79.8	26.6	74.1	55.1
ANKRD13B	12	0.7	0.3	0	0.1	1.6	3.6	0	1.2	8.4	19.2
ANKRD13C	33	10.5	11.2	9.6	8.3	14.2	369.6	316.8	273.9	346.5	468.6
ANKRD13D	19	2.6	8.1	4.6	3.8	6.7	153.9	87.4	72.2	49.4	127.3
ANKRD16	23	2.6	2.7	1.1	2.1	2.2	62.1	25.3	48.3	59.8	50.6
ANKRD17	36	4.5	7.6	2.8	9.3	5.3	273.6	100.8	334.8	162	190.8
ANKRD18A	12	0.4	0	0	0.1	1.7	0	0	1.2	4.8	20.4
ANKRD2	26	0	0	0	0	0	0	0	0	0	0
ANKRD20A2	6	0.1	0.9	0	0	0.6	5.4	0	0	0.6	3.6
ANKRD20A4	1	0	1.4	0	0	0.8	1.4	0	0	0	0.8
ANKRD22	30	0.1	0.4	6.8	0.5	0.8	12	204	15	3	24
ANKRD23	12	0.4	0.2	0	0.9	1.2	2.4	0	10.8	4.8	14.4
ANKRD24	18	1.3	0	0	0	0.1	0	0	0	23.4	1.8
ANKRD26	27	3.4	5	1	3.4	4.6	135	27	91.8	91.8	124.2
ANKRD27	18	5.5	8.8	11	19.6	13.2	158.4	198	352.8	99	237.6
ANKRD29	29	0	1.6	0	0	1.1	46.4	0	0	0	31.9
ANKRD30A	8	0.2	0	0	0	0.3	0	0	0	1.6	2.4
ANKRD30B	8	0	0	0	0	0	0	0	0	0	0
ANKRD30BL	5	0	0	0	0	0	0	0	0	0	0
ANKRD31	1	0.5	0.1	0	0	2.1	0.1	0	0	0.5	2.1
ANKRD33	5	0	0	0	0	0	0	0	0	0	0
ANKRD33B	46	1.4	0	0	0	0.4	0	0	0	64.4	18.4
ANKRD34B	13	0	0	1.4	0	0	0	18.2	0	0	0
ANKRD35	21	0	1.3	5.5	1.5	2.9	27.3	115.5	31.5	0	60.9
ANKRD36	13	9.9	11.7	3.3	4.9	9.2	152.1	42.9	63.7	128.7	119.6
ANKRD36B	18	3.5	2.6	0.7	2.6	3	46.8	12.6	46.8	63	54
ANKRD36C	3	11.1	19.6	2	7.2	12.5	58.8	6	21.6	33.3	37.5
ANKRD37	76	7.7	4.2	3.9	3.2	8.1	319.2	296.4	243.2	585.2	615.6
ANKRD40	22	9.5	13.3	10.8	9.6	13.8	292.6	237.6	211.2	209	303.6
ANKRD42	18	7.1	4.8	11.1	5.8	4.3	86.4	199.8	104.4	127.8	77.4
ANKRD44	39	15.7	9.4	11.4	12	13.4	366.6	444.6	468	612.3	522.6
ANKRD45	5	0	0	0.3	0	0	0	1.5	0	0	0
ANKRD46	35	11.3	7.9	6	12.7	15.8	276.5	210	444.5	395.5	553
ANKRD49	17	20.5	17.7	15.1	17.3	19.6	300.9	256.7	294.1	348.5	333.2
ANKRD50	36	0.1	2.4	3.8	0.4	0.1	86.4	136.8	14.4	3.6	3.6
ANKRD52	15	1.1	1.1	0.6	0.3	1.2	16.5	9	4.5	16.5	18
ANKRD53	7	0.2	10.2	0	0	0.3	71.4	0	0	1.4	2.1
ANKRD54	22	6.2	6.7	10	12.8	6.9	147.4	220	281.6	136.4	151.8
ANKRD55	20	0	0	0.2	0	14.3	0	4	0	0	286
ANKRD6	32	0.3	0.1	2.9	0.6	1	3.2	92.8	19.2	9.6	32
ANKRD60	5	0	0	0	0	0	0	0	0	0	0
ANKRD61	2	0.6	1.5	1.1	0	0.8	3	2.2	0	1.2	1.6
ANKRD7	4	3.1	0.4	0	0	0.8	1.6	0	0	12.4	3.2
ANKRD9	25	0.5	0.4	2.3	0.9	1.1	10	57.5	22.5	12.5	27.5
ANKS1A	17	1.3	3.4	4.3	0.5	1.5	57.8	73.1	8.5	22.1	25.5
ANKS1B	19	2.1	2.4	3.1	3.1	8.3	45.6	58.9	58.9	39.9	157.7
ANKS3	7	3.3	5.3	1.6	1.3	3.8	37.1	11.2	9.1	23.1	26.6
ANKS4B	37	0.8	0.6	0.4	1.1	0.4	22.2	14.8	40.7	29.6	14.8
ANKS6	16	0.9	0	0.1	0	2.1	0	1.6	0	14.4	33.6
ANKZF1	16	11.7	8.3	10.6	20.6	17.8	132.8	169.6	329.6	187.2	284.8
ANLN	96	0	0.3	0.9	0	1.7	28.8	86.4	0	0	163.2
ANO1	39	0	0	0	0	0.3	0	0	0	0	11.7
ANO10	30	2	8.5	12.5	6.3	4.6	255	375	189	60	138
ANO2	10	0	0	0	0	0	0	0	0	0	0
ANO3	31	0	0	0	0	0.2	0	0	0	0	6.2
ANO4	24	0	0	0	0	0.2	0	0	0	0	4.8
ANO5	20	0	0.9	1.5	0	0.1	18	30	0	0	2
ANO6	22	2.1	7.1	9.3	3.1	4	156.2	204.6	68.2	46.2	88
ANO7	10	0	0	0.8	2.2	0.1	0	8	22	0	1
ANO8	10	0.1	1.8	0.1	0	0.8	18	1	0	1	8
ANO9	9	2.2	0.1	0	3.9	7.9	0.9	0	35.1	19.8	71.1
ANOS1	19	0	0	0	0	0	0	0	0	0	0
ANP32A	77	12.7	19.8	19.9	18.1	12.3	1524.6	1532.3	1393.7	977.9	947.1
ANP32B	41	34.8	32.6	44.6	22.7	51.3	1336.6	1828.6	930.7	1426.8	2103.3
ANP32D	5	0.1	0.1	0.3	0.2	0.3	0.5	1.5	1	0.5	1.5
ANP32E	65	24.5	8.2	10.5	14.6	27	533	682.5	949	1592.5	1755
ANPEP	94	0	6.9	12.8	0	0	648.6	1203.2	0	0	0
ANTXR1	64	0	0.1	0	0.2	0.4	6.4	0	12.8	0	25.6
ANTXR2	58	9.2	12.4	6.8	1.5	14.1	719.2	394.4	87	533.6	817.8
ANXA1	150	0.7	98.9	79.1	27.3	52.5	14835	11865	4095	105	7875
ANXA10	37	0	0	0	0	0	0	0	0	0	0
ANXA11	48	12.7	14.4	12.1	11.6	21.9	691.2	580.8	556.8	609.6	1051.2
ANXA13	35	0	0	0	0	0	0	0	0	0	0
ANXA2	143	35.5	209.6	138	15.2	83.9	29972.8	19734	2173.6	5076.5	11997.7
ANXA2R	6	8.9	1.4	2.1	6.5	28.9	8.4	12.6	39	53.4	173.4
ANXA3	144	0.1	0	0.1	0	0	0	14.4	0	14.4	0
ANXA4	99	17.6	21.3	23.7	3.6	10.3	2108.7	2346.3	356.4	1742.4	1019.7
ANXA5	111	13.9	80	87.3	4.8	29.9	8880	9690.3	532.8	1542.9	3318.9
ANXA6	77	36.4	22.4	15.3	47	58.1	1724.8	1178.1	3619	2802.8	4473.7
ANXA7	59	35.3	36.4	34.9	33	44.4	2147.6	2059.1	1947	2082.7	2619.6
ANXA9	35	0.5	3.8	3.1	0.1	0.8	133	108.5	3.5	17.5	28
AOAH	19	0.3	34.8	54.6	19.2	8.8	661.2	1037.4	364.8	5.7	167.2
AOC1	25	0	1	0.1	0	0	25	2.5	0	0	0
AOC2	22	0.1	0	0	0	0.6	0	0	0	2.2	13.2
AOC3	48	0	0	0	0	0	0	0	0	0	0
AOX1	116	0	0	0.5	0	0.2	0	58	0	0	23.2
AP1AR	20	9	11.2	12	10.5	11.8	224	240	210	180	236
AP1B1	29	12.2	16.9	17.3	4	5.8	490.1	501.7	116	353.8	168.2
AP1G1	36	7.5	8.5	8.8	7.6	9	306	316.8	273.6	270	324
AP1M1	22	30.6	37.6	62.1	36	45.5	827.2	1366.2	792	673.2	1001
AP1M2	37	0	0.3	1.7	0	0.2	11.1	62.9	0	0	7.4
AP1S1	54	4.4	8.2	5.5	1.9	5.9	442.8	297	102.6	237.6	318.6
AP1S2	61	8.2	55.2	74.9	5.5	8.4	3367.2	4568.9	335.5	500.2	512.4
AP1S3	45	8.8	5.3	0.5	0.7	1.6	238.5	22.5	31.5	396	72
AP2A1	19	1.1	3.9	15.8	2	1.8	74.1	300.2	38	20.9	34.2
AP2A2	28	3.4	3.7	4.6	3.4	5.4	103.6	128.8	95.2	95.2	151.2
AP2B1	38	12.6	10.7	15.4	9.5	19.4	406.6	585.2	361	478.8	737.2
AP2M1	32	26.4	59.3	62.6	34.9	39.5	1897.6	2003.2	1116.8	844.8	1264
AP2S1	23	26.5	90	85.5	22.1	28.2	2070	1966.5	508.3	609.5	648.6
AP3B1	17	26.2	10.1	9.2	5.2	6.7	171.7	156.4	88.4	445.4	113.9
AP3B2	12	1	0.5	1	1.1	0.9	6	12	13.2	12	10.8
AP3D1	30	4.1	11	5	7.8	8.4	330	150	234	123	252
AP3M1	38	19.3	22.4	24.6	20.4	22.9	851.2	934.8	775.2	733.4	870.2
AP3M2	38	3.9	5.9	2.4	6.4	14.5	224.2	91.2	243.2	148.2	551
AP3S1	16	20.1	23.8	21.9	11.8	17.1	380.8	350.4	188.8	321.6	273.6
AP3S2	19	6	10.1	16.4	7.2	7.4	191.9	311.6	136.8	114	140.6
AP4B1	20	11.8	12.8	10.9	11.7	16.6	256	218	234	236	332
AP4E1	21	2	1.9	3	2	3.1	39.9	63	42	42	65.1
AP4S1	18	5.5	4.6	4.8	11.5	8.8	82.8	86.4	207	99	158.4
AP5M1	34	18.4	19.3	14.1	21.5	19.4	656.2	479.4	731	625.6	659.6
AP5S1	16	7.8	10.8	12.9	6.5	11.9	172.8	206.4	104	124.8	190.4
APAF1	91	2.8	6.3	8.7	1.1	1.9	573.3	791.7	100.1	254.8	172.9
APBA1	22	0	0.1	0.7	0	0.1	2.2	15.4	0	0	2.2
APBA2	26	0	0	0	1.8	7.8	0	0	46.8	0	202.8
APBA3	30	13	8.1	7.1	6.5	18.8	243	213	195	390	564
APBB1	31	6.3	0.6	0.6	5.5	34.4	18.6	18.6	170.5	195.3	1066.4
APBB1IP	43	11	14.8	10.3	5.3	9.5	636.4	442.9	227.9	473	408.5
APBB2	59	9.4	0.3	0.4	0.2	0.1	17.7	23.6	11.8	554.6	5.9
APBB3	32	1.4	1.8	3.6	0.7	1.4	57.6	115.2	22.4	44.8	44.8
APC	46	3.8	3	2.9	3	3.4	138	133.4	138	174.8	156.4
APC2	17	1.1	0.2	0	0	0.1	3.4	0	0	18.7	1.7
APCDD1	38	0.7	3.3	0.9	0.1	0.1	125.4	34.2	3.8	26.6	3.8
APCDD1L	11	0.1	0	0	0	0.6	0	0	0	1.1	6.6
APCS	74	0	0	0	0	0	0	0	0	0	0
APEH	32	20.5	26.2	27.9	21.8	29.5	838.4	892.8	697.6	656	944
APEX1	69	35	53	23.7	20.6	32.5	3657	1635.3	1421.4	2415	2242.5
APEX2	31	6.7	9.4	9.9	26.6	7.5	291.4	306.9	824.6	207.7	232.5
APH1A	16	11.6	13.1	13.3	13.9	17.1	209.6	212.8	222.4	185.6	273.6
APH1B	52	8.4	5.7	37.1	2.3	4.9	296.4	1929.2	119.6	436.8	254.8
API5	31	24.8	24.2	25.2	45.4	31.7	750.2	781.2	1407.4	768.8	982.7
APIP	23	14.2	25.6	19.8	17.5	15.8	588.8	455.4	402.5	326.6	363.4
APLF	17	1.1	1.4	1.2	1.5	2.2	23.8	20.4	25.5	18.7	37.4
APLN	59	0	0	0	0	0	0	0	0	0	0
APLNR	39	0	0.7	0	0.6	0	27.3	0	23.4	0	0
APLP1	35	1.5	0.4	0.7	3	0.6	14	24.5	105	52.5	21
APLP2	59	12.3	26	52.5	3.6	4.7	1534	3097.5	212.4	725.7	277.3
APMAP	29	5.2	13.9	13.9	43.2	53.4	403.1	403.1	1252.8	150.8	1548.6
APOA1	70	0.5	3.6	0.7	0.7	2.4	252	49	49	35	168
APOA2	50	0	1	2.1	0	0	50	105	0	0	0
APOA4	107	0	0	0	0	0	0	0	0	0	0
APOA5	62	0	0.2	0	0	0	12.4	0	0	0	0
APOB	64	0.4	0.3	0.2	0.3	0.3	19.2	12.8	19.2	25.6	19.2
APOBEC1	36	0	0	0	0	0	0	0	0	0	0
APOBEC2	16	5.5	5.5	2.4	1.5	4.8	88	38.4	24	88	76.8
APOBEC3A	13	0.2	1.2	113.5	0.1	0.1	15.6	1475.5	1.3	2.6	1.3
APOBEC3B	56	10.2	0.8	5.8	2.2	3.8	44.8	324.8	123.2	571.2	212.8
APOBEC3F	16	23.2	4.3	9.1	9.3	6.9	68.8	145.6	148.8	371.2	110.4
APOBEC3H	4	1	0.1	1	11.8	15.7	0.4	4	47.2	4	62.8
APOBEC4	2	0	0	0	0	0.3	0	0	0	0	0.6
APOBR	16	0.1	4	4.9	6.1	2.1	64	78.4	97.6	1.6	33.6
APOC1	66	0.2	8.9	0.6	0.2	0	587.4	39.6	13.2	13.2	0
APOC3	64	0	0	0	0	0.2	0	0	0	0	12.8
APOD	49	6.7	0.1	0.6	0	0.1	4.9	29.4	0	328.3	4.9
APOE	116	0	0	0	0	0	0	0	0	0	0
APOF	28	2.1	0.9	0.5	1.1	1.4	25.2	14	30.8	58.8	39.2
APOH	40	1.4	0.7	1.3	1	1.3	28	52	40	56	52
APOL1	30	2	3.3	7.1	17.2	10.9	99	213	516	60	327
APOL2	19	6.2	6	17	9.9	15.5	114	323	188.1	117.8	294.5
APOL3	24	6.8	10	15	12	19.2	240	360	288	163.2	460.8
APOL4	10	0.4	3.8	4.3	0.8	0	38	43	8	4	0
APOL5	3	0	0	0	0	0	0	0	0	0	0
APOLD1	41	2.3	1.7	0.9	0.8	2.7	69.7	36.9	32.8	94.3	110.7
APOO	16	9.8	14.2	13.3	7.8	15	227.2	212.8	124.8	156.8	240
APOOL	32	7.8	5.9	6.7	3.6	5.2	188.8	214.4	115.2	249.6	166.4
APP	93	1.5	24	3.9	0.3	1.5	2232	362.7	27.9	139.5	139.5
APPBP2	42	12.7	12	14.2	15.6	16.7	504	596.4	655.2	533.4	701.4
APPL1	24	20.7	12	3.9	4.7	3.5	288	93.6	112.8	496.8	84
APPL2	36	1.7	2.5	4.5	3.5	1.7	90	162	126	61.2	61.2
APRT	61	65.4	92.1	70.2	58.2	83.7	5618.1	4282.2	3550.2	3989.4	5105.7
APTX	29	17.1	18.4	20.8	26.4	19.4	533.6	603.2	765.6	495.9	562.6
AQP10	4	0	0	0.1	0	0	0	0.4	0	0	0
AQP11	52	2	0.1	0.1	2	2.3	5.2	5.2	104	104	119.6
AQP12A	3	0	0	0	0	0.3	0	0	0	0	0.9
AQP12B	1	0	0	0	0	0	0	0	0	0	0
AQP2	20	0	0	1.4	0	0	0	28	0	0	0
AQP3	111	2.6	2.4	0.1	0.5	42.1	266.4	11.1	55.5	288.6	4673.1
AQP4	38	0	0	0	0	0	0	0	0	0	0
AQP5	29	0	0	0	0	0	0	0	0	0	0
AQP6	11	0.8	0.5	0.2	0.2	0.4	5.5	2.2	2.2	8.8	4.4
AQP7	51	0	0	0.1	0	2.7	0	5.1	0	0	137.7
AQP8	50	0.6	0	0	0	0	0	0	0	30	0
AQP9	59	0	0.2	6.2	0	0	11.8	365.8	0	0	0
AQR	27	5.9	5.5	5.1	4.5	6.5	148.5	137.7	121.5	159.3	175.5
AR	72	0	5.4	0	0.1	0	388.8	0	7.2	0	0
ARAF	40	23.9	34.3	38.4	22.4	29.1	1372	1536	896	956	1164
ARAP1	24	3.3	7.4	22.5	6.1	4.4	177.6	540	146.4	79.2	105.6
ARAP2	56	2.4	1.7	5.8	8.6	5.7	95.2	324.8	481.6	134.4	319.2
ARAP3	25	0	0.3	0.9	0	0.2	7.5	22.5	0	0	5
ARC	56	0	0	0.5	0	1.6	0	28	0	0	89.6
ARCN1	29	22.7	29.1	33	34.1	39.5	843.9	957	988.9	658.3	1145.5
AREG	140	0.4	0.8	0	3.3	0.4	112	0	462	56	56
AREL1	9	3.2	7	7.6	4.6	7.3	63	68.4	41.4	28.8	65.7
ARF1	30	37.4	73.3	70	41.5	64.7	2199	2100	1245	1122	1941
ARF3	37	5.8	24.7	18.2	8.2	8.4	913.9	673.4	303.4	214.6	310.8
ARF4	44	17.9	36.2	28.4	17.6	25.9	1592.8	1249.6	774.4	787.6	1139.6
ARF5	22	23.8	73.1	57.3	26.1	31.9	1608.2	1260.6	574.2	523.6	701.8
ARF6	43	22.9	15.7	21.5	18.5	26.4	675.1	924.5	795.5	984.7	1135.2
ARFGAP1	19	7.4	8.2	12.6	6.6	9.9	155.8	239.4	125.4	140.6	188.1
ARFGAP2	26	30.9	30.5	41.9	30.6	36.7	793	1089.4	795.6	803.4	954.2
ARFGEF1	32	2.1	3.7	3.7	3.7	6.1	118.4	118.4	118.4	67.2	195.2
ARFGEF2	37	2.5	2.4	1.7	1.8	2.8	88.8	62.9	66.6	92.5	103.6
ARFGEF3	39	0.2	0.1	0	0.6	0.1	3.9	0	23.4	7.8	3.9
ARFIP1	23	8.4	10.9	13.8	12.3	7.6	250.7	317.4	282.9	193.2	174.8
ARFIP2	19	11.5	17.4	12.7	15.6	15.5	330.6	241.3	296.4	218.5	294.5
ARFRP1	20	20.8	30.1	19.5	21	31.3	602	390	420	416	626
ARG1	105	0.1	0.1	0.4	0	4.7	10.5	42	0	10.5	493.5
ARG2	112	2.5	1.7	1.4	0.3	2.9	190.4	156.8	33.6	280	324.8
ARGFX	1	0.4	0.2	0.8	0.7	0.3	0.2	0.8	0.7	0.4	0.3
ARGLU1	33	23.7	23.2	18	16.5	18.6	765.6	594	544.5	782.1	613.8
ARHGAP1	33	7.9	17.1	33.4	11.6	14.3	564.3	1102.2	382.8	260.7	471.9
ARHGAP10	30	0	2.6	1.5	4.1	9.7	78	45	123	0	291
ARHGAP11A	73	0.9	1.7	1.8	0.5	3.8	124.1	131.4	36.5	65.7	277.4
ARHGAP12	34	4.6	1.8	4.8	6.7	6.5	61.2	163.2	227.8	156.4	221
ARHGAP15	35	25.2	14.5	9.6	28.7	46	507.5	336	1004.5	882	1610
ARHGAP17	37	25.7	24.6	17.2	5.7	7.2	910.2	636.4	210.9	950.9	266.4
ARHGAP18	84	2.9	11.8	5.9	2.5	5.8	991.2	495.6	210	243.6	487.2
ARHGAP20	35	1.2	0.2	0.1	0	0	7	3.5	0	42	0
ARHGAP21	27	0.2	1.6	1.9	1	2	43.2	51.3	27	5.4	54
ARHGAP22	49	2.6	2.9	3.2	0	0	142.1	156.8	0	127.4	0
ARHGAP24	64	23.1	6.5	8	0	0	416	512	0	1478.4	0
ARHGAP25	26	23.6	7.5	12.5	22.8	26.3	195	325	592.8	613.6	683.8
ARHGAP26	65	0.3	2	2.8	5.8	3	130	182	377	19.5	195
ARHGAP27	21	4.1	7.8	11.2	1.9	3.1	163.8	235.2	39.9	86.1	65.1
ARHGAP28	34	0.6	0.6	0.5	0.4	0.3	20.4	17	13.6	20.4	10.2
ARHGAP29	54	0	0	3.7	0	0	0	199.8	0	0	0
ARHGAP30	24	8.3	12.3	24	10.2	19.7	295.2	576	244.8	199.2	472.8
ARHGAP31	20	2.4	8.2	4	1.5	1.2	164	80	30	48	24
ARHGAP32	23	1.3	1.6	2.1	3	1.2	36.8	48.3	69	29.9	27.6
ARHGAP33	12	0.1	0	0	0	0.4	0	0	0	1.2	4.8
ARHGAP35	26	1.1	1.4	1.2	1	3.1	36.4	31.2	26	28.6	80.6
ARHGAP36	7	0	0	0	0	0	0	0	0	0	0
ARHGAP39	16	0.6	0	0	0	0.1	0	0	0	9.6	1.6
ARHGAP4	32	10.8	17.7	30.5	8.5	15.7	566.4	976	272	345.6	502.4
ARHGAP40	10	0	0	0	0	0	0	0	0	0	0
ARHGAP42	36	1.5	2.5	0	0.7	0.4	90	0	25.2	54	14.4
ARHGAP44	30	0.6	0	0.4	0.3	0.6	0	12	9	18	18
ARHGAP45	33	9.3	9.4	9.2	11.3	32.1	310.2	303.6	372.9	306.9	1059.3
ARHGAP5	65	7.3	9	1.8	6.8	7.4	585	117	442	474.5	481
ARHGAP6	28	1.3	0.2	0.9	0	0.1	5.6	25.2	0	36.4	2.8
ARHGAP9	21	8.9	18.9	17	13.1	13.3	396.9	357	275.1	186.9	279.3
ARHGDIA	60	17	24	41	18.4	29.9	1440	2460	1104	1020	1794
ARHGDIB	77	114	95.5	151.9	96.3	231.1	7353.5	11696.3	7415.1	8778	17794.7
ARHGEF1	28	11.1	10.8	26.9	15.4	26.3	302.4	753.2	431.2	310.8	736.4
ARHGEF10	43	0	0	0	1.4	0.7	0	0	60.2	0	30.1
ARHGEF10L	19	0	9.7	13.1	0	0	184.3	248.9	0	0	0
ARHGEF11	13	0.4	0.9	2.8	0	1	11.7	36.4	0	5.2	13
ARHGEF12	27	0.3	0.3	0.1	1.5	1	8.1	2.7	40.5	8.1	27
ARHGEF15	21	0	0	0	0	0	0	0	0	0	0
ARHGEF16	26	0	0	0	0	0	0	0	0	0	0
ARHGEF17	24	0	1.5	0.2	0	0.2	36	4.8	0	0	4.8
ARHGEF18	31	8.9	3.3	4.2	1.7	5.9	102.3	130.2	52.7	275.9	182.9
ARHGEF19	46	2.9	2.4	1.6	2.7	3.7	110.4	73.6	124.2	133.4	170.2
ARHGEF2	53	11.7	13.9	15.7	8.4	12.8	736.7	832.1	445.2	620.1	678.4
ARHGEF26	47	0	0.3	0.5	0	0.1	14.1	23.5	0	0	4.7
ARHGEF3	61	8.4	4.4	9.3	11.9	32.7	268.4	567.3	725.9	512.4	1994.7
ARHGEF37	19	0.7	1.1	1.2	0.2	0.8	20.9	22.8	3.8	13.3	15.2
ARHGEF39	31	1.8	0.9	1.2	1.7	3.6	27.9	37.2	52.7	55.8	111.6
ARHGEF4	46	0	2.6	0	0	4.3	119.6	0	0	0	197.8
ARHGEF40	29	0	1	1.3	0.1	0	29	37.7	2.9	0	0
ARHGEF5	26	3.1	0.2	0.1	0	4.2	5.2	2.6	0	80.6	109.2
ARHGEF6	40	3.1	8.8	8.8	5.5	9.9	352	352	220	124	396
ARHGEF7	41	9.6	6.3	6.8	11.1	10.2	258.3	278.8	455.1	393.6	418.2
ARHGEF9	37	5.4	3.7	3.6	11.5	8.5	136.9	133.2	425.5	199.8	314.5
ARID1A	35	4.3	5.3	3.3	4.7	5.1	185.5	115.5	164.5	150.5	178.5
ARID1B	36	9.5	11.9	3	2.7	5.6	428.4	108	97.2	342	201.6
ARID2	51	2.1	5.3	4.9	3.1	4.4	270.3	249.9	158.1	107.1	224.4
ARID3A	36	1.5	9.2	2.9	1.9	0.5	331.2	104.4	68.4	54	18
ARID3B	26	3.7	2.1	2.2	4.3	6	54.6	57.2	111.8	96.2	156
ARID4A	36	15.1	7.5	14.1	10.7	11.1	270	507.6	385.2	543.6	399.6
ARID4B	42	17.1	11.7	11.8	16.6	17	491.4	495.6	697.2	718.2	714
ARID5A	48	5.2	12.8	5.3	17.7	11.5	614.4	254.4	849.6	249.6	552
ARID5B	62	21.2	1	3.6	5.7	14.7	62	223.2	353.4	1314.4	911.4
ARIH1	49	1.9	1.1	1.5	2.1	2.5	53.9	73.5	102.9	93.1	122.5
ARIH2	40	20.6	21.7	24.5	15.8	32.6	868	980	632	824	1304
ARL1	48	19.1	24.9	19.9	13.6	21	1195.2	955.2	652.8	916.8	1008
ARL10	19	2.5	0.9	0.4	1.2	2	17.1	7.6	22.8	47.5	38
ARL11	25	5.7	4.7	9.7	0.4	0.5	117.5	242.5	10	142.5	12.5
ARL13A	3	0.8	0.2	0.4	0.1	0.5	0.6	1.2	0.3	2.4	1.5
ARL13B	24	5.8	7.7	7.4	5.3	6.5	184.8	177.6	127.2	139.2	156
ARL14	18	5.1	0	0	0	0	0	0	0	91.8	0
ARL14EP	11	17.6	12.7	9.6	24.4	28.7	139.7	105.6	268.4	193.6	315.7
ARL15	40	2	5	3.5	1.4	4.8	200	140	56	80	192
ARL17A	5	6.8	6.9	4.6	6.6	6.6	34.5	23	33	34	33
ARL2BP	29	19.2	27.5	23	29.8	26.6	797.5	667	864.2	556.8	771.4
ARL3	31	5	7.8	8.1	4.5	11.1	241.8	251.1	139.5	155	344.1
ARL4A	57	22.8	7.4	15.4	6.5	17.6	421.8	877.8	370.5	1299.6	1003.2
ARL4C	59	5.9	17.8	0.5	18.2	29.7	1050.2	29.5	1073.8	348.1	1752.3
ARL4D	71	18.9	4.9	2.4	1.1	3.3	347.9	170.4	78.1	1341.9	234.3
ARL5A	33	5.5	5.3	3.8	3.5	4.3	174.9	125.4	115.5	181.5	141.9
ARL5B	62	2.8	3.9	3.6	4.2	4.3	241.8	223.2	260.4	173.6	266.6
ARL5C	12	0	2.7	0	0	0	32.4	0	0	0	0
ARL6	27	2.7	1	1	4.1	4.8	27	27	110.7	72.9	129.6
ARL6IP1	50	41.2	57.2	32.4	44.1	67.7	2860	1620	2205	2060	3385
ARL6IP4	15	54.4	72.4	81.5	46.5	59.6	1086	1222.5	697.5	816	894
ARL6IP5	52	57.3	40.4	57.5	41.4	74.8	2100.8	2990	2152.8	2979.6	3889.6
ARL6IP6	24	5.7	7.4	3.5	2.6	5.6	177.6	84	62.4	136.8	134.4
ARL8A	34	2.3	3.9	3.1	0.9	2.4	132.6	105.4	30.6	78.2	81.6
ARL8B	37	14.7	23.3	27.4	15.4	16.9	862.1	1013.8	569.8	543.9	625.3
ARL9	15	2.1	2.2	0.4	1.4	1.4	33	6	21	31.5	21
ARMC1	21	8.8	6.1	7.9	9.6	10.5	128.1	165.9	201.6	184.8	220.5
ARMC10	16	5.1	6.8	5.4	3.9	4.7	108.8	86.4	62.4	81.6	75.2
ARMC12	9	0.1	2.9	1	0.2	3.2	26.1	9	1.8	0.9	28.8
ARMC2	9	2.7	4.6	4.7	4.8	7	41.4	42.3	43.2	24.3	63
ARMC3	10	0	0	0.2	0.2	0.9	0	2	2	0	9
ARMC4	23	0	0.3	0	0	0.8	6.9	0	0	0	18.4
ARMC5	9	4	10	3.1	9.8	4.9	90	27.9	88.2	36	44.1
ARMC6	19	10.3	19.8	13.9	20.7	16.4	376.2	264.1	393.3	195.7	311.6
ARMC7	21	11.9	10.5	11.3	11.6	16.6	220.5	237.3	243.6	249.9	348.6
ARMC8	39	25.6	25.4	23.8	25.3	26.5	990.6	928.2	986.7	998.4	1033.5
ARMC9	33	1.4	0.7	0.3	6	0.8	23.1	9.9	198	46.2	26.4
ARMCX1	33	0.2	9.9	4.3	2.1	3.7	326.7	141.9	69.3	6.6	122.1
ARMCX2	31	7.6	1.6	1.4	4.3	4.4	49.6	43.4	133.3	235.6	136.4
ARMCX3	46	11.6	18.8	11.8	10.2	14.8	864.8	542.8	469.2	533.6	680.8
ARMCX4	28	0	0.1	0	0	0.5	2.8	0	0	0	14
ARMCX5	20	9.7	9.3	9.8	7.1	15.9	186	196	142	194	318
ARMCX6	19	12.8	14.1	7	8.1	8.7	267.9	133	153.9	243.2	165.3
ARMT1	19	9.6	12.3	18.6	10.8	13.2	233.7	353.4	205.2	182.4	250.8
ARNT	46	6.6	12.7	15.6	8	8.8	584.2	717.6	368	303.6	404.8
ARNT2	49	0	0	0	0	0	0	0	0	0	0
ARNTL	92	2.8	6.1	7.8	9.8	19.7	561.2	717.6	901.6	257.6	1812.4
ARNTL2	41	0.6	1.4	0.5	0.5	1.5	57.4	20.5	20.5	24.6	61.5
ARPC1B	71	53.5	133.7	154.4	38.9	83.4	9492.7	10962.4	2761.9	3798.5	5921.4
ARPC2	32	60.6	101.2	145	50	76.2	3238.4	4640	1600	1939.2	2438.4
ARPC3	22	59.7	83.9	111	33.9	50.9	1845.8	2442	745.8	1313.4	1119.8
ARPC5	32	27.4	68.9	96.6	30.7	40.7	2204.8	3091.2	982.4	876.8	1302.4
ARPC5L	25	22.5	19	5.5	28.8	28.9	475	137.5	720	562.5	722.5
ARPP19	64	32.7	20.8	26.1	30.8	38.5	1331.2	1670.4	1971.2	2092.8	2464
ARPP21	22	0.1	12.1	0	0	0	266.2	0	0	2.2	0
ARR3	10	1.3	0.7	0.4	0	1.6	7	4	0	13	16
ARRB1	66	0.1	12.7	37.5	3.9	3.6	838.2	2475	257.4	6.6	237.6
ARRB2	37	2.2	18	32.8	5.9	11.4	666	1213.6	218.3	81.4	421.8
ARRDC1	12	9.9	32.1	33.9	6.6	12.4	385.2	406.8	79.2	118.8	148.8
ARRDC2	55	5.9	3.1	6.3	7.2	16	170.5	346.5	396	324.5	880
ARRDC3	114	4.7	3.4	7.7	5.3	15.4	387.6	877.8	604.2	535.8	1755.6
ARRDC4	84	0.5	2.4	5.1	0.1	0.1	201.6	428.4	8.4	42	8.4
ARSA	42	5.6	15.7	19.8	3.9	8.9	659.4	831.6	163.8	235.2	373.8
ARSB	39	1.2	5.5	5.7	0.1	0.6	214.5	222.3	3.9	46.8	23.4
ARSD	31	2.1	6.3	8.5	3	2.6	195.3	263.5	93	65.1	80.6
ARSE	21	0	1.6	0	0	0	33.6	0	0	0	0
ARSG	47	5.5	9.4	10.8	4.8	8.5	441.8	507.6	225.6	258.5	399.5
ARSI	24	0	0.6	0	0	0	14.4	0	0	0	0
ARSJ	27	0	0	0	0	1.4	0	0	0	0	37.8
ARSK	24	6.7	2.7	1.6	3.9	9.2	64.8	38.4	93.6	160.8	220.8
ART1	15	0.5	0	0	0	0.3	0	0	0	7.5	4.5
ART3	36	0	0	0	0	1.9	0	0	0	0	68.4
ART4	37	0.6	0.6	0.4	0.6	1.3	22.2	14.8	22.2	22.2	48.1
ART5	25	0	0	0	0	1	0	0	0	0	25
ARTN	20	0	0	0	0	0.1	0	0	0	0	2
ARV1	24	15.3	13.9	17.7	12.5	14	333.6	424.8	300	367.2	336
ARVCF	22	0	0.6	0.2	0.7	1.2	13.2	4.4	15.4	0	26.4
ARX	27	0	0.1	0.4	0.2	0	2.7	10.8	5.4	0	0
ASAH1	67	9.8	20.8	80.5	6.7	6	1393.6	5393.5	448.9	656.6	402
ASAH2	31	0.9	0.9	0	0	2.2	27.9	0	0	27.9	68.2
ASAH2B	11	1.4	3.2	0.1	0.7	6	35.2	1.1	7.7	15.4	66
ASAP1	49	1.5	4.1	6.6	0.7	1.6	200.9	323.4	34.3	73.5	78.4
ASAP2	49	0	0.9	0	0	0	44.1	0	0	0	0
ASAP3	21	0.1	0	1.6	0	0.4	0	33.6	0	2.1	8.4
ASB1	35	5.5	4.2	1.1	3	6.7	147	38.5	105	192.5	234.5
ASB10	9	0	0	0	0	0	0	0	0	0	0
ASB11	13	0.6	0.6	0.3	1.4	0.3	7.8	3.9	18.2	7.8	3.9
ASB12	14	1.1	0	0.3	0.1	1	0	4.2	1.4	15.4	14
ASB13	37	2.3	10.8	9.5	0.8	3.5	399.6	351.5	29.6	85.1	129.5
ASB15	5	0	0	0	0	0.2	0	0	0	0	1
ASB16	8	4.4	2.9	2.4	4	4.5	23.2	19.2	32	35.2	36
ASB17	8	0	0	0	0	0	0	0	0	0	0
ASB18	9	0	0	0	0	0	0	0	0	0	0
ASB2	48	0.9	2.6	3	0	1.7	124.8	144	0	43.2	81.6
ASB3	25	13.7	7.8	7.3	10.7	14.1	195	182.5	267.5	342.5	352.5
ASB4	20	1	0.6	0.3	0.9	0.7	12	6	18	20	14
ASB5	20	0	0	0	0	0	0	0	0	0	0
ASB6	20	9	9.6	8.5	14.3	14.9	192	170	286	180	298
ASB7	19	6.6	7	8	5.5	9.4	133	152	104.5	125.4	178.6
ASB8	16	11.1	9.3	12.3	13.1	14.2	148.8	196.8	209.6	177.6	227.2
ASB9	44	0.5	4.3	1.8	0.5	3.6	189.2	79.2	22	22	158.4
ASCC1	16	24.9	22.9	14.9	19.7	24.2	366.4	238.4	315.2	398.4	387.2
ASCC2	24	11.3	21.1	27.6	17.3	18.8	506.4	662.4	415.2	271.2	451.2
ASCC3	36	8.5	9.4	6.4	6	7.8	338.4	230.4	216	306	280.8
ASCL1	41	0	0	0	0	0	0	0	0	0	0
ASCL2	32	0.1	1	2	0	3	32	64	0	3.2	96
ASCL3	7	0	0	0.3	0	0	0	2.1	0	0	0
ASCL4	3	0	2.5	0	0	0	7.5	0	0	0	0
ASF1A	60	13.4	12.8	7.9	12.1	30.8	768	474	726	804	1848
ASF1B	99	0.8	0.8	5.2	1	3.3	79.2	514.8	99	79.2	326.7
ASGR1	60	0.2	13.7	39.1	0.1	0.3	822	2346	6	12	18
ASGR2	59	0	21.7	36.9	0	0.1	1280.3	2177.1	0	0	5.9
ASH1L	42	11	5.7	5.3	8.6	10.7	239.4	222.6	361.2	462	449.4
ASH2L	23	12.6	17	16.6	16.6	13.2	391	381.8	381.8	289.8	303.6
ASIC1	37	0	0	0	0	0.6	0	0	0	0	22.2
ASIC2	10	0	0	0	0	0	0	0	0	0	0
ASIC4	15	0	0	0	0	0	0	0	0	0	0
ASIP	6	0.1	43.7	0	0	0	262.2	0	0	0.6	0
ASL	63	8.6	19.3	18.4	30.4	9.2	1215.9	1159.2	1915.2	541.8	579.6
ASMT	5	3.8	0	0	1	2	0	0	5	19	10
ASMTL	31	19.8	23.3	16.4	27.8	16.9	722.3	508.4	861.8	613.8	523.9
ASNA1	16	12.5	27.1	26.9	9.3	20.2	433.6	430.4	148.8	200	323.2
ASNS	232	8.6	1.4	1.2	2.2	13.2	324.8	278.4	510.4	1995.2	3062.4
ASNSD1	21	15.9	11	11.2	21.5	24.5	231	235.2	451.5	333.9	514.5
ASPA	59	1.7	1.2	0.7	1.6	1.3	70.8	41.3	94.4	100.3	76.7
ASPG	46	0.2	0	0.1	0.2	0.1	0	4.6	9.2	9.2	4.6
ASPH	60	3.3	21	5.2	4.9	3.4	1260	312	294	198	204
ASPHD1	34	0.5	0	0	0.8	0.3	0	0	27.2	17	10.2
ASPHD2	33	1.7	4	7.7	0	1.5	132	254.1	0	56.1	49.5
ASPM	113	0	1.5	0	0.3	2.4	169.5	0	33.9	0	271.2
ASPN	35	0.4	0.2	0.7	0.1	0.2	7	24.5	3.5	14	7
ASPSCR1	18	8.1	14.6	11.3	7.2	10.5	262.8	203.4	129.6	145.8	189
ASRGL1	48	0.5	8.2	14.2	2.5	0.7	393.6	681.6	120	24	33.6
ASS1	116	0	4.6	0	0	0	533.6	0	0	0	0
ASTE1	14	9.8	9.1	12.1	17.6	19.9	127.4	169.4	246.4	137.2	278.6
ASTL	7	0.3	0	0	1.9	1.8	0	0	13.3	2.1	12.6
ASTN1	24	0	0	0	0	0	0	0	0	0	0
ASTN2	41	2.3	1.3	0.7	7.8	10.3	53.3	28.7	319.8	94.3	422.3
ASXL1	38	9.8	3.1	0.8	1.7	14.6	117.8	30.4	64.6	372.4	554.8
ASXL2	29	3	3.7	2.7	1.8	4.5	107.3	78.3	52.2	87	130.5
ASXL3	20	0	0	0	0	0	0	0	0	0	0
ASZ1	6	0	0	0	0	0	0	0	0	0	0
ATAD1	30	9	7.3	7.6	9.8	13.5	219	228	294	270	405
ATAD2	92	4.3	2.3	2.8	4	7.4	211.6	257.6	368	395.6	680.8
ATAD2B	31	7.6	11.5	8.8	6	5.9	356.5	272.8	186	235.6	182.9
ATAD3A	39	3.3	4.7	6.2	5.1	4	183.3	241.8	198.9	128.7	156
ATAD3B	1	0.3	0.8	3.7	0.2	2	0.8	3.7	0.2	0.3	2
ATAD5	40	2.3	2.1	1.3	3	1.6	84	52	120	92	64
ATAT1	28	1.7	2.6	1.7	0.7	2.1	72.8	47.6	19.6	47.6	58.8
ATCAY	18	1.4	0.8	0.7	1.7	0.8	14.4	12.6	30.6	25.2	14.4
ATE1	37	14	14.4	11.5	9.9	16	532.8	425.5	366.3	518	592
ATF1	37	13.3	13.6	12.3	12.2	18.8	503.2	455.1	451.4	492.1	695.6
ATF2	54	15	18.7	14.8	15.3	22	1009.8	799.2	826.2	810	1188
ATF3	273	0.3	2.2	8.1	0	0.4	600.6	2211.3	0	81.9	109.2
ATF4	99	29.2	32.6	26.4	19.3	23	3227.4	2613.6	1910.7	2890.8	2277
ATF5	103	1.1	18.7	11.9	1.5	1.3	1926.1	1225.7	154.5	113.3	133.9
ATF6	46	4.9	7.1	10.2	4.2	5.6	326.6	469.2	193.2	225.4	257.6
ATF7	18	11.5	11.4	19.5	15.5	11.5	205.2	351	279	207	207
ATF7IP	33	25	9.9	9.7	8.6	13.4	326.7	320.1	283.8	825	442.2
ATF7IP2	17	4.1	2.6	1	3.4	12.7	44.2	17	57.8	69.7	215.9
ATG10	45	7.6	11.4	9.3	9.2	8.9	513	418.5	414	342	400.5
ATG101	12	11.3	64.4	10.9	5.7	8.7	772.8	130.8	68.4	135.6	104.4
ATG12	31	13.8	14.8	17.2	14.9	19.2	458.8	533.2	461.9	427.8	595.2
ATG13	15	15.8	20	24	17	24.7	300	360	255	237	370.5
ATG14	21	5.2	4.3	4.6	10.9	5.2	90.3	96.6	228.9	109.2	109.2
ATG16L1	23	3.3	2.1	6.2	6	7.3	48.3	142.6	138	75.9	167.9
ATG16L2	38	2	4.7	7.1	2.4	2.6	178.6	269.8	91.2	76	98.8
ATG2A	20	1	2.3	2	1.5	2.6	46	40	30	20	52
ATG2B	34	1.5	1.6	1	2.5	3	54.4	34	85	51	102
ATG3	25	12.3	34.5	61.9	9.7	15	862.5	1547.5	242.5	307.5	375
ATG4A	22	8.7	9.8	9.9	10	11.9	215.6	217.8	220	191.4	261.8
ATG4B	17	16.5	20.3	18.6	11.4	19.6	345.1	316.2	193.8	280.5	333.2
ATG4C	13	20.6	19.4	10.9	7	9.4	252.2	141.7	91	267.8	122.2
ATG4D	14	2	7.6	1.6	2.2	3.6	106.4	22.4	30.8	28	50.4
ATG5	24	7.3	6.8	10.5	6.5	12.9	163.2	252	156	175.2	309.6
ATG7	29	4	23.8	39.7	5.9	4.8	690.2	1151.3	171.1	116	139.2
ATG9A	10	5	6.6	16.8	8.4	7.6	66	168	84	50	76
ATG9B	13	1.6	0.8	0.1	0.4	11	10.4	1.3	5.2	20.8	143
ATIC	41	21.7	13.4	8.9	19.6	22.8	549.4	364.9	803.6	889.7	934.8
ATL1	36	1.7	2	0.6	0.3	4.3	72	21.6	10.8	61.2	154.8
ATL2	51	5.4	3.8	3.8	3.5	6	193.8	193.8	178.5	275.4	306
ATL3	32	6.2	9.6	13.7	7.4	11.8	307.2	438.4	236.8	198.4	377.6
ATM	86	13.7	6.1	12.5	7.6	18.5	524.6	1075	653.6	1178.2	1591
ATMIN	20	3.4	2.3	1.9	4	4.9	46	38	80	68	98
ATN1	21	2.6	2.1	0.5	0.5	2.5	44.1	10.5	10.5	54.6	52.5
ATOH1	6	0	0	0	0	0	0	0	0	0	0
ATOH7	15	0	0	0	0	0	0	0	0	0	0
ATOH8	57	0	0.2	2.9	0	1.7	11.4	165.3	0	0	96.9
ATOX1	42	22.5	49.9	54.8	20.1	22.8	2095.8	2301.6	844.2	945	957.6
ATP10B	13	0	0	0	0	0	0	0	0	0	0
ATP10D	56	3.6	1.8	2.9	1	0.9	100.8	162.4	56	201.6	50.4
ATP11A	49	4.2	1.1	3.1	0	1	53.9	151.9	0	205.8	49
ATP11B	27	3.6	4.2	1.8	3	3.4	113.4	48.6	81	97.2	91.8
ATP11C	41	2.8	2.1	1.7	3.5	2.5	86.1	69.7	143.5	114.8	102.5
ATP12A	20	0	0	0	0	1.7	0	0	0	0	34
ATP13A1	23	3.1	8.1	10.8	1.8	4.5	186.3	248.4	41.4	71.3	103.5
ATP13A2	20	2.1	17.9	2.9	2.2	2.5	358	58	44	42	50
ATP13A3	28	1.9	2.4	2.3	2.2	4.7	67.2	64.4	61.6	53.2	131.6
ATP13A4	20	0.4	0	0.7	0	0.1	0	14	0	8	2
ATP13A5	14	0.4	0.4	0.3	0.3	0.2	5.6	4.2	4.2	5.6	2.8
ATP1A1	66	10.3	22	29.7	10.4	30.2	1452	1960.2	686.4	679.8	1993.2
ATP1A2	68	0.6	1.4	0.4	0.6	0.5	95.2	27.2	40.8	40.8	34
ATP1A3	29	0.3	0.1	0	0.1	2.2	2.9	0	2.9	8.7	63.8
ATP1A4	12	0	0.4	0.1	0	0	4.8	1.2	0	0	0
ATP1B1	117	1.4	8.4	3	5.6	9.1	982.8	351	655.2	163.8	1064.7
ATP1B2	44	1.3	0.7	1	1.3	2	30.8	44	57.2	57.2	88
ATP1B3	57	10.4	26.8	60.9	7.8	20	1527.6	3471.3	444.6	592.8	1140
ATP1B4	11	0.7	0.2	0.3	0.7	0.3	2.2	3.3	7.7	7.7	3.3
ATP23	36	3	4.5	4.5	2.6	5.6	162	162	93.6	108	201.6
ATP2A1	30	1.6	3.1	0.2	4.7	1.5	93	6	141	48	45
ATP2A2	88	0.8	2.2	4.4	1.7	1.7	193.6	387.2	149.6	70.4	149.6
ATP2A3	42	8.3	10.8	1	2.5	7.8	453.6	42	105	348.6	327.6
ATP2B1	72	27.1	16.2	25.6	8.4	16.3	1166.4	1843.2	604.8	1951.2	1173.6
ATP2B2	55	0	0.5	0	0	0	27.5	0	0	0	0
ATP2B3	19	0	0.5	0.3	0	0	9.5	5.7	0	0	0
ATP2B4	50	1	4.2	2.2	4.2	10.4	210	110	210	50	520
ATP2C1	30	4.7	7.6	7	8.7	7.2	228	210	261	141	216
ATP2C2	16	0	0	0	0	0.1	0	0	0	0	1.6
ATP4A	26	0	0	0	0	0	0	0	0	0	0
ATP4B	8	0	0	0	0	0.8	0	0	0	0	6.4
ATP5F1A	44	58.7	110.9	64.5	44.2	63.6	4879.6	2838	1944.8	2582.8	2798.4
ATP5F1B	43	41.2	91.7	90.1	36.3	46.6	3943.1	3874.3	1560.9	1771.6	2003.8
ATP5F1C	17	42	75.7	75.5	41	51.3	1286.9	1283.5	697	714	872.1
ATP5F1D	32	67.7	78.2	64.6	52.8	64.3	2502.4	2067.2	1689.6	2166.4	2057.6
ATP5F1E	40	48.8	85.9	63.8	32.6	54.2	3436	2552	1304	1952	2168
ATP5IF1	18	56.5	64.2	35.2	39.1	64.8	1155.6	633.6	703.8	1017	1166.4
ATP5MC1	44	67.5	86.3	52.9	39.3	49.6	3797.2	2327.6	1729.2	2970	2182.4
ATP5MC2	11	112.1	133.4	96.4	71.7	99	1467.4	1060.4	788.7	1233.1	1089
ATP5MC3	32	38.5	78.8	59.9	34.5	37.2	2521.6	1916.8	1104	1232	1190.4
ATP5MD	7	71.3	109.1	85.2	50.7	76.6	763.7	596.4	354.9	499.1	536.2
ATP5ME	23	166.1	148.1	135.7	107.4	127.6	3406.3	3121.1	2470.2	3820.3	2934.8
ATP5MG	20	42.7	54.6	48	32.5	53.5	1092	960	650	854	1070
ATP5MPL	12	51.8	63.1	91	32.8	54.6	757.2	1092	393.6	621.6	655.2
ATP5PB	14	8.3	10.8	10	5.9	11.9	151.2	140	82.6	116.2	166.6
ATP5PD	12	72.5	100.7	103.8	54.9	100	1208.4	1245.6	658.8	870	1200
ATP5PF	15	87.8	102.4	91.5	69.1	95.2	1536	1372.5	1036.5	1317	1428
ATP5S	51	17	14.2	14.1	9.2	12.9	724.2	719.1	469.2	867	657.9
ATP6AP1	22	20.1	68.4	56.6	23.7	28.9	1504.8	1245.2	521.4	442.2	635.8
ATP6AP2	52	16.1	53.2	78	20	29.6	2766.4	4056	1040	837.2	1539.2
ATP6V0A1	42	6.3	9.1	10.5	0.1	2.8	382.2	441	4.2	264.6	117.6
ATP6V0A2	31	2.3	3.4	1.5	2.1	2.7	105.4	46.5	65.1	71.3	83.7
ATP6V0A4	28	0	0	0	0	0.2	0	0	0	0	5.6
ATP6V0B	37	23.7	58	78	8.8	14.2	2146	2886	325.6	876.9	525.4
ATP6V0C	29	15.9	28.2	42.5	13	16.1	817.8	1232.5	377	461.1	466.9
ATP6V0D1	30	21.1	53.8	79.7	16.8	16	1614	2391	504	633	480
ATP6V0D2	59	2.2	1.7	1	2	1.5	100.3	59	118	129.8	88.5
ATP6V0E1	29	86.8	90.7	94.9	50.1	69	2630.3	2752.1	1452.9	2517.2	2001
ATP6V0E2	58	7	6.4	6.9	12	30.6	371.2	400.2	696	406	1774.8
ATP6V1A	69	3.8	16.4	15.4	3.8	3.4	1131.6	1062.6	262.2	262.2	234.6
ATP6V1B1	18	0	0	1.4	0	1	0	25.2	0	0	18
ATP6V1B2	46	4.9	34.5	69.7	4.8	7.1	1587	3206.2	220.8	225.4	326.6
ATP6V1C1	39	10.6	16.3	24.3	10	12.5	635.7	947.7	390	413.4	487.5
ATP6V1C2	27	1.1	0.8	1.7	0.9	2.2	21.6	45.9	24.3	29.7	59.4
ATP6V1D	62	14.7	35	34.5	17.9	28.5	2170	2139	1109.8	911.4	1767
ATP6V1E1	25	24.2	26.3	34.8	22.6	29.4	657.5	870	565	605	735
ATP6V1F	27	47.7	73.5	101.2	32.3	43.9	1984.5	2732.4	872.1	1287.9	1185.3
ATP6V1G1	28	99.9	81.6	67.9	50	85.1	2284.8	1901.2	1400	2797.2	2382.8
ATP6V1G3	10	0.2	0	0	0	0.8	0	0	0	2	8
ATP6V1H	34	12	16.3	17	18.8	17.7	554.2	578	639.2	408	601.8
ATP7A	46	2.3	1.4	2.4	1.7	3	64.4	110.4	78.2	105.8	138
ATP7B	41	0	0	0.3	0	0.5	0	12.3	0	0	20.5
ATP8A1	50	4.4	3.8	3.3	3.2	7.3	190	165	160	220	365
ATP8A2	13	0	0	0	0.2	3.3	0	0	2.6	0	42.9
ATP8B1	77	6	2	2.1	0.7	1.3	154	161.7	53.9	462	100.1
ATP8B2	27	0.6	0.7	0	0.9	6.5	18.9	0	24.3	16.2	175.5
ATP8B3	29	0.1	1.2	6.9	2.2	2.8	34.8	200.1	63.8	2.9	81.2
ATP8B4	20	0	2.2	1.7	10.6	0.5	44	34	212	0	10
ATP9A	48	0	0	0.2	2.2	0.8	0	9.6	105.6	0	38.4
ATP9B	20	9.8	8.4	16.3	8.6	12.2	168	326	172	196	244
ATPAF1	33	3.1	2.4	4.2	9.2	6.6	79.2	138.6	303.6	102.3	217.8
ATPAF2	18	13	24.2	20.6	3.9	6	435.6	370.8	70.2	234	108
ATR	39	5.8	2.8	4	6.7	6	109.2	156	261.3	226.2	234
ATRAID	18	63.9	70.8	59.8	42.4	62.8	1274.4	1076.4	763.2	1150.2	1130.4
ATRIP	11	0.9	2.9	1.4	1.4	3.4	31.9	15.4	15.4	9.9	37.4
ATRN	42	3.6	5.7	6.5	3	4.8	239.4	273	126	151.2	201.6
ATRNL1	34	2	0	0	0	0	0	0	0	68	0
ATRX	84	21.9	12.8	11.5	14.6	17.7	1075.2	966	1226.4	1839.6	1486.8
ATXN1	90	0.4	0.8	1.7	0.1	2.5	72	153	9	36	225
ATXN10	31	23.3	52.2	40.4	25.2	31	1618.2	1252.4	781.2	722.3	961
ATXN2L	29	6.8	9.5	3.7	3	4	275.5	107.3	87	197.2	116
ATXN3	43	9.8	14.5	18.8	7	8.5	623.5	808.4	301	421.4	365.5
ATXN3L	2	0	0	0	0	0.1	0	0	0	0	0.2
ATXN7	25	0.9	0.5	0.5	2.6	5.9	12.5	12.5	65	22.5	147.5
ATXN7L1	33	3.9	3.1	4.8	4.2	14.5	102.3	158.4	138.6	128.7	478.5
ATXN7L2	10	2.4	1.3	2.4	2.7	5.6	13	24	27	24	56
ATXN7L3	11	5.1	4.4	3.2	1.3	4.8	48.4	35.2	14.3	56.1	52.8
AUH	50	8.7	5.8	4.6	9.9	10	290	230	495	435	500
AUNIP	31	1.4	2	3.5	1.5	2.3	62	108.5	46.5	43.4	71.3
AUP1	18	26.3	38	46.3	20.7	31.6	684	833.4	372.6	473.4	568.8
AURKA	121	3.9	5.2	8.7	2	6.6	629.2	1052.7	242	471.9	798.6
AURKAIP1	20	53.4	81.9	67.5	36.1	61.6	1638	1350	722	1068	1232
AURKB	113	2.3	0.8	0.6	0.5	10.9	90.4	67.8	56.5	259.9	1231.7
AURKC	17	2.1	1	1	1	0.6	17	17	17	35.7	10.2
AUTS2	42	11.6	3.2	0.2	1.5	2.2	134.4	8.4	63	487.2	92.4
AVEN	42	1.2	6.1	1.7	1.2	2.3	256.2	71.4	50.4	50.4	96.6
AVIL	33	2.3	1.3	1.4	0.6	2	42.9	46.2	19.8	75.9	66
AVL9	17	12.5	9.9	10.7	5.1	10.9	168.3	181.9	86.7	212.5	185.3
AVP	18	0	0	0	0	1	0	0	0	0	18
AVPI1	46	3.5	12.4	7.1	2	5	570.4	326.6	92	161	230
AVPR1A	80	0	0	0	0	0	0	0	0	0	0
AVPR1B	13	0	0	0	0	0	0	0	0	0	0
AVPR2	16	0	0.2	6.2	0	0	3.2	99.2	0	0	0
AWAT1	8	0	0	0	0	0.1	0	0	0	0	0.8
AWAT2	6	0	0	0	0	0	0	0	0	0	0
AXDND1	1	0.2	0	0.4	0	0.6	0	0.4	0	0.2	0.6
AXIN1	21	1.8	1.4	1.1	3.6	10.4	29.4	23.1	75.6	37.8	218.4
AXIN2	63	4.1	0	0	1.9	5.1	0	0	119.7	258.3	321.3
AXL	93	0.1	18.3	0.2	8.8	0.3	1701.9	18.6	818.4	9.3	27.9
AZGP1	39	0	0	0	0	0	0	0	0	0	0
AZI2	30	4.1	8.7	19.5	5.2	9.3	261	585	156	123	279
AZIN1	70	24.4	28.9	32.9	19.8	25.6	2023	2303	1386	1708	1792
AZIN2	27	0.2	17.9	0	0	1.6	483.3	0	0	5.4	43.2
AZU1	12	0	0.8	3.3	0	0.3	9.6	39.6	0	0	3.6
B2M	94	138.9	74.9	132.8	128.8	215.8	7040.6	12483.2	12107.2	13056.6	20285.2
B3GALNT1	41	1.4	1.4	0.2	16.7	0.7	57.4	8.2	684.7	57.4	28.7
B3GALNT2	23	1.5	5.7	2.7	1.9	1.9	131.1	62.1	43.7	34.5	43.7
B3GALT1	32	1.4	0.8	0.5	1	2.4	25.6	16	32	44.8	76.8
B3GALT2	21	0	0.2	0	0	11.9	4.2	0	0	0	249.9
B3GALT5	20	0.2	0.2	0.2	0.3	0.2	4	4	6	4	4
B3GALT6	23	5.2	5.1	4.1	6	6.6	117.3	94.3	138	119.6	151.8
B3GAT1	19	0	0	0	0	3.8	0	0	0	0	72.2
B3GAT2	18	1.2	1	1.2	1.1	2.2	18	21.6	19.8	21.6	39.6
B3GAT3	15	11.2	15.7	18.9	24.5	14.1	235.5	283.5	367.5	168	211.5
B3GLCT	19	2.5	0.8	0.8	2.6	6.9	15.2	15.2	49.4	47.5	131.1
B3GNT2	46	8.4	6.8	5.6	20.3	19.3	312.8	257.6	933.8	386.4	887.8
B3GNT3	20	0	0	0	0	3.2	0	0	0	0	64
B3GNT4	7	0.8	1	1.7	0.4	1.9	7	11.9	2.8	5.6	13.3
B3GNT5	47	0.1	1.1	1.5	0	0.3	51.7	70.5	0	4.7	14.1
B3GNT6	6	0.4	0.3	0.2	0.8	0.5	1.8	1.2	4.8	2.4	3
B3GNT7	21	7.1	4.2	0.3	19.9	2	88.2	6.3	417.9	149.1	42
B3GNT8	13	0	1.6	6.7	0.4	8.1	20.8	87.1	5.2	0	105.3
B3GNTL1	27	3.7	8.8	5.7	2.4	11.2	237.6	153.9	64.8	99.9	302.4
B4GALNT1	41	0	0	0	0.8	1.9	0	0	32.8	0	77.9
B4GALNT2	8	2	1.2	0.6	0.6	1.6	9.6	4.8	4.8	16	12.8
B4GALNT3	8	0	0	0.1	0	1.4	0	0.8	0	0	11.2
B4GALNT4	14	0	0	0	0	0.4	0	0	0	0	5.6
B4GALT1	38	24.8	56.4	9.1	18.2	16.5	2143.2	345.8	691.6	942.4	627
B4GALT2	27	1.7	0.4	0.6	0.2	2.6	10.8	16.2	5.4	45.9	70.2
B4GALT3	17	16.7	22.6	12.6	15.1	25.5	384.2	214.2	256.7	283.9	433.5
B4GALT4	27	3.7	4.7	4.6	11.7	12.2	126.9	124.2	315.9	99.9	329.4
B4GALT5	42	0.4	1.1	1.6	1.7	2.4	46.2	67.2	71.4	16.8	100.8
B4GALT6	48	0	0.5	0.4	3.8	1.1	24	19.2	182.4	0	52.8
B4GALT7	22	15.8	16.3	16.1	8.5	12.5	358.6	354.2	187	347.6	275
B4GAT1	30	5.6	6.8	1.1	3.9	9.7	204	33	117	168	291
B9D1	37	5.4	0.8	4.7	1.9	2	29.6	173.9	70.3	199.8	74
B9D2	8	5.4	9.4	12.2	7.2	8.5	75.2	97.6	57.6	43.2	68
BAALC	20	0.2	0.1	0	6.9	0.1	2	0	138	4	2
BAAT	77	0.5	0	0.2	0	0.7	0	15.4	0	38.5	53.9
BABAM1	6	44.7	51.6	50.1	33.2	55.2	309.6	300.6	199.2	268.2	331.2
BABAM2	37	23.5	39.7	30.2	24.8	31.7	1468.9	1117.4	917.6	869.5	1172.9
BACE1	44	4	2.2	3.2	2.2	6.7	96.8	140.8	96.8	176	294.8
BACE2	49	1	0	0	0.3	0	0	0	14.7	49	0
BACH1	57	4	7.6	15.2	2.1	4.4	433.2	866.4	119.7	228	250.8
BACH2	49	15.4	0.2	0	1.5	3.7	9.8	0	73.5	754.6	181.3
BAD	64	26.5	42	32.3	24	30.7	2688	2067.2	1536	1696	1964.8
BAG1	43	10.2	18.8	11.6	8.2	9	808.4	498.8	352.6	438.6	387
BAG2	71	5.9	1.4	0.4	3.3	6.1	99.4	28.4	234.3	418.9	433.1
BAG3	121	0.3	0.8	1.1	0.2	7.6	96.8	133.1	24.2	36.3	919.6
BAG4	26	7.2	11.5	18.2	4.9	9.7	299	473.2	127.4	187.2	252.2
BAG5	22	10.1	15.3	21.2	14.7	14.2	336.6	466.4	323.4	222.2	312.4
BAHD1	15	2.4	1.8	3.2	3.9	4.1	27	48	58.5	36	61.5
BAIAP2	56	0.1	15.4	7.8	1.3	2.7	862.4	436.8	72.8	5.6	151.2
BAIAP2L1	55	1.3	2.7	0.2	0	0.9	148.5	11	0	71.5	49.5
BAIAP2L2	19	0	0.2	0.7	0	1	3.8	13.3	0	0	19
BAIAP3	16	4.9	0	0	1.3	1.6	0	0	20.8	78.4	25.6
BAK1	55	12.1	18.8	27.9	9.2	24.4	1034	1534.5	506	665.5	1342
BAMBI	86	0	0	0	0	0	0	0	0	0	0
BANF1	37	40	44.6	42.8	32.5	30.4	1650.2	1583.6	1202.5	1480	1124.8
BANF2	6	0	0	0	0	0	0	0	0	0	0
BANK1	35	61.4	2	0.3	0.2	0	70	10.5	7	2149	0
BANP	32	14.4	16.4	11.4	12.8	15.2	524.8	364.8	409.6	460.8	486.4
BAP1	16	5.5	8.4	5	3	8.5	134.4	80	48	88	136
BARD1	78	9.7	6.6	3.4	6.1	16	514.8	265.2	475.8	756.6	1248
BARHL1	16	0	0	0	0	0	0	0	0	0	0
BARHL2	8	0	0	0	0	0	0	0	0	0	0
BARX1	16	0	0	0	0	0.1	0	0	0	0	1.6
BARX2	11	0.1	0	0	0	0.1	0	0	0	1.1	1.1
BASP1	64	2.5	1.6	1.1	0.6	0.1	102.4	70.4	38.4	160	6.4
BATF	34	7.1	9	8.9	6.4	41.1	306	302.6	217.6	241.4	1397.4
BATF2	26	1.3	0.3	6.6	0.1	0.1	7.8	171.6	2.6	33.8	2.6
BATF3	49	0.2	16.5	26.8	0.3	0.4	808.5	1313.2	14.7	9.8	19.6
BAX	150	6.6	10.6	16.5	9.1	6.4	1590	2475	1365	990	960
BAZ1A	63	3.6	3	4.7	2	2.9	189	296.1	126	226.8	182.7
BAZ1B	33	5.3	6.2	3.1	5.6	6.3	204.6	102.3	184.8	174.9	207.9
BAZ2A	19	5.1	8.6	9	12.6	3.6	163.4	171	239.4	96.9	68.4
BAZ2B	45	2.4	5.9	7	4.7	2.7	265.5	315	211.5	108	121.5
BBC3	92	0.2	0.4	1	1	1.1	36.8	92	92	18.4	101.2
BBOF1	22	1.5	5	0.1	2.1	4.2	110	2.2	46.2	33	92.4
BBOX1	70	0	0	0	0	0	0	0	0	0	0
BBS1	27	4.7	2.3	5	5.3	5.2	62.1	135	143.1	126.9	140.4
BBS10	24	2.4	3.5	9.7	1.1	3.4	84	232.8	26.4	57.6	81.6
BBS12	25	5.3	3	4.5	2.8	5.5	75	112.5	70	132.5	137.5
BBS2	42	8.2	8	13.6	4.5	17.7	336	571.2	189	344.4	743.4
BBS4	42	6	3.8	4	13	7.9	159.6	168	546	252	331.8
BBS5	12	0.2	0.4	0.1	0	1.9	4.8	1.2	0	2.4	22.8
BBS7	22	2.8	3.3	3	4.7	5.6	72.6	66	103.4	61.6	123.2
BBS9	56	5.5	3.7	6	8.7	7.5	207.2	336	487.2	308	420
BBX	42	33.7	16.3	17.5	25.2	26.1	684.6	735	1058.4	1415.4	1096.2
BCAM	38	0	0	0	0	0	0	0	0	0	0
BCAN	31	0.6	0	0.4	0	0	0	12.4	0	18.6	0
BCAP29	40	6.6	6.3	12.4	5.1	6.5	252	496	204	264	260
BCAP31	23	72.7	109.7	97.5	68.2	89.8	2523.1	2242.5	1568.6	1672.1	2065.4
BCAR1	38	0	0	0	0	0	0	0	0	0	0
BCAR3	81	4.5	1.7	1.1	0	0.3	137.7	89.1	0	364.5	24.3
BCAS1	31	1.6	0.2	0.2	0.3	5.7	6.2	6.2	9.3	49.6	176.7
BCAS2	22	30.4	24.8	22.6	35.4	40.1	545.6	497.2	778.8	668.8	882.2
BCAS3	38	9.1	6.9	8	11.7	12.9	262.2	304	444.6	345.8	490.2
BCAS4	17	28.9	7	0.1	6.9	12.9	119	1.7	117.3	491.3	219.3
BCAT1	102	1.1	5.4	14.7	0	0.2	550.8	1499.4	0	112.2	20.4
BCAT2	49	15	18.2	9.8	8.8	15.4	891.8	480.2	431.2	735	754.6
BCCIP	33	30.9	30.7	35.4	26	33.8	1013.1	1168.2	858	1019.7	1115.4
BCDIN3D	14	9.9	5	6.6	6.2	10.3	70	92.4	86.8	138.6	144.2
BCHE	67	0	0	0	0	0	0	0	0	0	0
BCKDHB	59	9.1	10.3	4.3	13.4	15.7	607.7	253.7	790.6	536.9	926.3
BCKDK	35	6.9	26.8	33	6.3	6.8	938	1155	220.5	241.5	238
BCL10	56	22.4	14.2	18.2	10.4	13.3	795.2	1019.2	582.4	1254.4	744.8
BCL11A	60	53.7	107.1	5.1	1	0.1	6426	306	60	3222	6
BCL11B	35	0	0	0	0.5	7.4	0	0	17.5	0	259
BCL2	123	5.2	0.3	0.2	0.7	7.6	36.9	24.6	86.1	639.6	934.8
BCL2A1	85	9.3	3.4	47.2	2.8	5.7	289	4012	238	790.5	484.5
BCL2L1	136	3.9	7.8	8.9	12.5	27.2	1060.8	1210.4	1700	530.4	3699.2
BCL2L10	30	1.6	2.6	0	0	0	78	0	0	48	0
BCL2L11	112	4.9	3.4	8.2	2.4	9.5	380.8	918.4	268.8	548.8	1064
BCL2L12	12	13.9	22.4	9.8	12	13.6	268.8	117.6	144	166.8	163.2
BCL2L13	38	6.5	11.3	17.3	10.4	8.3	429.4	657.4	395.2	247	315.4
BCL2L14	26	0.9	0	0.2	0	3	0	5.2	0	23.4	78
BCL2L15	22	0	0	0.3	0	1.6	0	6.6	0	0	35.2
BCL2L2	41	1.3	1.8	1.8	0.1	0.3	73.8	73.8	4.1	53.3	12.3
BCL3	101	1.3	2.6	2.4	1.8	1.5	262.6	242.4	181.8	131.3	151.5
BCL6	116	3.9	5.6	15.4	0.9	1.3	649.6	1786.4	104.4	452.4	150.8
BCL6B	49	1.1	0.6	0.1	0	0.6	29.4	4.9	0	53.9	29.4
BCL7A	27	8.4	9.7	0.1	0.5	0.9	261.9	2.7	13.5	226.8	24.3
BCL7B	13	13.2	14.6	15.4	17.1	12.8	189.8	200.2	222.3	171.6	166.4
BCL7C	32	7.2	6.6	5.2	5.7	10.2	211.2	166.4	182.4	230.4	326.4
BCL9	21	0.4	0	0.3	0.1	2.6	0	6.3	2.1	8.4	54.6
BCL9L	28	0.6	0.6	0.5	0.7	2.2	16.8	14	19.6	16.8	61.6
BCLAF1	81	22.2	25.2	20.4	29.1	24.9	2041.2	1652.4	2357.1	1798.2	2016.9
BCLAF3	14	2.8	2.3	1.4	1.4	1.6	32.2	19.6	19.6	39.2	22.4
BCO1	37	0	0	0	0	0	0	0	0	0	0
BCO2	28	0.3	0.5	0.6	2.8	0.2	14	16.8	78.4	8.4	5.6
BCOR	36	6.5	7.3	7.1	8.2	6.8	262.8	255.6	295.2	234	244.8
BCORL1	21	1.2	1.6	1.3	0.8	1.3	33.6	27.3	16.8	25.2	27.3
BCR	30	1.5	0.8	1	2.8	6.6	24	30	84	45	198
BCS1L	29	10.9	19.7	9.8	5.2	10.2	571.3	284.2	150.8	316.1	295.8
BDH1	83	6.1	4.6	1.6	4.7	9.9	381.8	132.8	390.1	506.3	821.7
BDH2	75	9.5	7.5	4.1	11.6	18.5	562.5	307.5	870	712.5	1387.5
BDKRB1	33	0	0	0	0	1.8	0	0	0	0	59.4
BDKRB2	38	0	0.9	0	0	1.2	34.2	0	0	0	45.6
BDNF	70	0.1	0.4	0.2	0.1	1	28	14	7	7	70
BDP1	26	2.5	1.4	0.4	1.9	1.3	36.4	10.4	49.4	65	33.8
BEAN1	23	0.3	2.4	0.5	0.4	0.2	55.2	11.5	9.2	6.9	4.6
BECN1	29	39.1	42.4	51.9	36.2	60.1	1229.6	1505.1	1049.8	1133.9	1742.9
BECN2	1	0	0	0	0	0	0	0	0	0	0
BEGAIN	22	0.6	1	1.5	0	0.4	22	33	0	13.2	8.8
BEND2	2	0.4	0.3	0.4	0.4	0.4	0.6	0.8	0.8	0.8	0.8
BEND3	27	1.5	1.3	1	0.8	1.7	35.1	27	21.6	40.5	45.9
BEND4	20	3.3	0.2	0.1	0	0.2	4	2	0	66	4
BEND5	36	10.1	1.9	0	1.1	2	68.4	0	39.6	363.6	72
BEND6	33	0	11.1	0	2.1	0	366.3	0	69.3	0	0
BEND7	31	0	0	0	0.1	0	0	0	3.1	0	0
BEST1	15	0.3	1.6	2.8	0.1	0.1	24	42	1.5	4.5	1.5
BEST2	6	3.1	2.7	0.8	1.7	2.1	16.2	4.8	10.2	18.6	12.6
BEST3	10	1.2	0.9	0.5	0.6	1	9	5	6	12	10
BEST4	17	3	0.9	0.1	0.9	2.8	15.3	1.7	15.3	51	47.6
BET1	33	22.3	21.9	11.5	12.1	15.7	722.7	379.5	399.3	735.9	518.1
BET1L	34	18.1	12.3	15.1	15.1	22.5	418.2	513.4	513.4	615.4	765
BEX1	48	2.4	0.2	0.5	1.7	3.1	9.6	24	81.6	115.2	148.8
BEX2	47	18	3.5	0.1	21.3	26.8	164.5	4.7	1001.1	846	1259.6
BEX3	49	1.2	3.5	0.9	6.4	40.8	171.5	44.1	313.6	58.8	1999.2
BEX4	44	12.9	28.3	10.4	34	25.7	1245.2	457.6	1496	567.6	1130.8
BEX5	18	1.6	0.6	0	6.5	12.4	10.8	0	117	28.8	223.2
BFAR	29	13.5	11.4	12.1	9.5	18	330.6	350.9	275.5	391.5	522
BFSP1	16	0	0	0	1.5	6.1	0	0	24	0	97.6
BFSP2	13	0	0.1	0	0	12.7	1.3	0	0	0	165.1
BGN	59	0	0	0	0	0	0	0	0	0	0
BHLHA15	40	1.7	0	0	0	0.2	0	0	0	68	8
BHLHB9	39	0.7	0.3	0.2	5.3	2	11.7	7.8	206.7	27.3	78
BHLHE22	20	0	0	0	0	0	0	0	0	0	0
BHLHE23	8	0	0	0	0	0	0	0	0	0	0
BHLHE40	170	3	7.2	3.4	18.9	9.7	1224	578	3213	510	1649
BHLHE41	67	5.3	0	0	0	0	0	0	0	355.1	0
BHMT	84	0	0	0	0	0	0	0	0	0	0
BHMT2	44	0.9	0.5	0.4	2.4	0.7	22	17.6	105.6	39.6	30.8
BICC1	51	0.1	1.1	0.3	1	0.2	56.1	15.3	51	5.1	10.2
BICD1	34	5.4	6.3	0.9	2.8	4.7	214.2	30.6	95.2	183.6	159.8
BICD2	34	3.3	5.2	7.5	1.5	2.4	176.8	255	51	112.2	81.6
BICDL1	27	0.5	0.1	0.8	0.2	3.4	2.7	21.6	5.4	13.5	91.8
BICDL2	14	0.1	0.1	0	0.2	0	1.4	0	2.8	1.4	0
BICRA	13	0.6	1.6	0.6	0.1	0.9	20.8	7.8	1.3	7.8	11.7
BICRAL	23	2.8	1.4	1.6	2.9	4.5	32.2	36.8	66.7	64.4	103.5
BID	90	5.5	36.3	92.8	11.6	10.1	3267	8352	1044	495	909
BIK	93	7.8	24	1.2	0.3	4.2	2232	111.6	27.9	725.4	390.6
BIN1	48	34.1	4	0.6	31.2	45	192	28.8	1497.6	1636.8	2160
BIN2	21	10.5	17.1	59.9	35.8	47.7	359.1	1257.9	751.8	220.5	1001.7
BIN3	12	11.7	11.5	15.2	15	16.3	138	182.4	180	140.4	195.6
BIRC2	41	5.8	12.6	16.6	12.2	12	516.6	680.6	500.2	237.8	492
BIRC3	144	32.9	0.8	2.6	2.5	17.1	115.2	374.4	360	4737.6	2462.4
BIRC5	152	2.5	0.8	0	2.2	14	121.6	0	334.4	380	2128
BIRC6	31	3.8	2.8	2.4	2.3	3.4	86.8	74.4	71.3	117.8	105.4
BIRC7	12	0	0	0.2	0	2	0	2.4	0	0	24
BIRC8	4	0	0	0	0	0	0	0	0	0	0
BIVM	24	0.6	1.2	0.4	6.3	4.9	28.8	9.6	151.2	14.4	117.6
BLCAP	32	48	20.5	22.2	17	28.4	656	710.4	544	1536	908.8
BLK	10	47.8	4.3	0	0	9.8	43	0	0	478	98
BLM	62	7.4	1.2	1.6	4.6	5	74.4	99.2	285.2	458.8	310
BLMH	33	4.6	6.6	5.7	9.8	17.3	217.8	188.1	323.4	151.8	570.9
BLNK	70	35.9	50.7	0.3	0.3	0	3549	21	21	2513	0
BLOC1S1	23	46.2	68.3	76.8	28	42.5	1570.9	1766.4	644	1062.6	977.5
BLOC1S2	40	49.4	29.7	32.9	16	22.6	1188	1316	640	1976	904
BLOC1S3	18	16.4	13.6	26.6	14.7	25.3	244.8	478.8	264.6	295.2	455.4
BLOC1S4	8	6.1	3.8	4.8	2.5	9.6	30.4	38.4	20	48.8	76.8
BLOC1S5	16	15.7	14.8	11.2	15.1	15.2	236.8	179.2	241.6	251.2	243.2
BLOC1S6	26	21.2	15.4	14.1	9.7	13.1	400.4	366.6	252.2	551.2	340.6
BLVRA	39	4.9	23.2	61.6	3.4	14	904.8	2402.4	132.6	191.1	546
BLVRB	97	8.6	54.8	73.4	4	5.3	5315.6	7119.8	388	834.2	514.1
BLZF1	27	5.2	5.1	7.5	8.9	10.9	137.7	202.5	240.3	140.4	294.3
BMF	129	5.1	3.3	6	0	1.4	425.7	774	0	657.9	180.6
BMI1	27	5	1.8	3.4	6.2	8.4	48.6	91.8	167.4	135	226.8
BMP1	52	0	0.9	1.4	0.8	2.2	46.8	72.8	41.6	0	114.4
BMP10	10	0	0	0	0	1.2	0	0	0	0	12
BMP15	13	0	0	0	0	0	0	0	0	0	0
BMP2	76	0	0	0	2.2	0	0	0	167.2	0	0
BMP2K	36	2.7	1.7	2.6	0.4	0.4	61.2	93.6	14.4	97.2	14.4
BMP3	16	3.5	0	0.1	1.2	0.1	0	1.6	19.2	56	1.6
BMP4	87	0	0.3	4.3	0	3.3	26.1	374.1	0	0	287.1
BMP5	40	0	0	0	0	0.2	0	0	0	0	8
BMP6	81	0.3	0.4	0	0	0.2	32.4	0	0	24.3	16.2
BMP7	67	0.1	0.1	0	0	0.1	6.7	0	0	6.7	6.7
BMP8A	12	0.7	0	0.6	0	0.1	0	7.2	0	8.4	1.2
BMP8B	25	1.7	0.2	0.7	2.6	1.9	5	17.5	65	42.5	47.5
BMPER	60	0	0	0	0	0.3	0	0	0	0	18
BMPR1A	33	1.8	1.1	0.8	0.9	1.4	36.3	26.4	29.7	59.4	46.2
BMPR1B	43	0.4	0.5	0.9	0.8	1.6	21.5	38.7	34.4	17.2	68.8
BMPR2	55	1.6	2.6	2.7	1.1	3.6	143	148.5	60.5	88	198
BMS1	25	9.8	8.4	9.1	6.2	11.6	210	227.5	155	245	290
BMT2	24	3.9	5.7	5.9	5.4	7.3	136.8	141.6	129.6	93.6	175.2
BMX	16	0	0	0	0	0	0	0	0	0	0
BNC1	29	0	0	0	0	0	0	0	0	0	0
BNC2	51	0.1	0	0	1	5.8	0	0	51	5.1	295.8
BNIP1	36	9.9	12.7	9.3	9.6	14.6	457.2	334.8	345.6	356.4	525.6
BNIP2	31	16.6	21.3	23.2	17	18.9	660.3	719.2	527	514.6	585.9
BNIP3	152	6.1	3	3.5	2.2	23.4	456	532	334.4	927.2	3556.8
BNIP3L	89	14.2	30.4	53.9	7.8	17.6	2705.6	4797.1	694.2	1263.8	1566.4
BNIPL	15	1.8	0.8	0.6	0.5	1.7	12	9	7.5	27	25.5
BOC	27	1.3	0.1	0	0	0.1	2.7	0	0	35.1	2.7
BOD1	11	4.3	5.5	3.5	3.8	6.7	60.5	38.5	41.8	47.3	73.7
BOD1L1	15	2.2	2.5	1.4	0.7	1.6	37.5	21	10.5	33	24
BOK	76	0	0	0	1.4	5.7	0	0	106.4	0	433.2
BOLA1	27	12.7	15.6	8	6.9	16.9	421.2	216	186.3	342.9	456.3
BOLA2	21	25.6	21.4	20.7	10.4	20.1	449.4	434.7	218.4	537.6	422.1
BOLA2B	3	47.7	32.4	33.5	25.6	33.6	97.2	100.5	76.8	143.1	100.8
BOLA3	29	14.3	20.7	9.7	15.2	32	600.3	281.3	440.8	414.7	928
BOLL	5	0.1	0.1	0.1	0.1	4.7	0.5	0.5	0.5	0.5	23.5
BORA	42	5	5.7	5.4	4.6	8.3	239.4	226.8	193.2	210	348.6
BORCS5	11	8.3	7.8	10.5	12.9	14.4	85.8	115.5	141.9	91.3	158.4
BORCS6	4	13.4	11.3	12	14.5	17.4	45.2	48	58	53.6	69.6
BORCS7	21	16.2	29.7	21.6	16.4	13.5	623.7	453.6	344.4	340.2	283.5
BORCS8-MEF2B	5	0	0.4	0.1	0	0.3	2	0.5	0	0	1.5
BPGM	36	11.6	10.2	12.8	9.8	14.5	367.2	460.8	352.8	417.6	522
BPHL	45	15.8	13.1	11.2	11.1	11.7	589.5	504	499.5	711	526.5
BPI	12	0	0.5	13.6	0	0	6	163.2	0	0	0
BPIFA1	19	0	0	0	0	0	0	0	0	0	0
BPIFA2	4	0	0	0	0	0	0	0	0	0	0
BPIFA3	4	0	0	0	0	0	0	0	0	0	0
BPIFB1	14	0	0	0	0	0	0	0	0	0	0
BPIFB2	12	0	0	0	0	0	0	0	0	0	0
BPIFB3	5	0	0	0	0	0	0	0	0	0	0
BPIFB4	6	0	0	0	0	0	0	0	0	0	0
BPIFB6	8	0	0	0	0	0	0	0	0	0	0
BPIFC	11	0	0	0	0	0	0	0	0	0	0
BPNT1	41	18.9	10.9	8.5	12.1	13.8	446.9	348.5	496.1	774.9	565.8
BPTF	60	12.6	10.4	4.8	9.7	7.3	624	288	582	756	438
BPY2	1	0	0	0	0	0	0	0	0	0	0
BPY2B	1	0	0	0	0	0	0	0	0	0	0
BRAF	51	2.6	1.9	2.4	7	5.6	96.9	122.4	357	132.6	285.6
BRAP	30	12.7	11.7	13.5	16.6	18.5	351	405	498	381	555
BRAT1	12	14.2	23.1	22.2	10.2	17.1	277.2	266.4	122.4	170.4	205.2
BRCA1	91	2	9.1	12.7	1.4	1.3	828.1	1155.7	127.4	182	118.3
BRCA2	75	1.3	1.9	0.2	1.5	0.8	142.5	15	112.5	97.5	60
BRCC3	35	13.4	16.2	17.8	21	19	567	623	735	469	665
BRD1	28	2.2	2.3	6.3	1.9	2.9	64.4	176.4	53.2	61.6	81.2
BRD3	36	7.3	16.6	12.9	15.4	11.9	597.6	464.4	554.4	262.8	428.4
BRD4	43	6.9	4.3	4.4	4.9	3.5	184.9	189.2	210.7	296.7	150.5
BRD7	21	8.8	11.2	6.8	12.3	12.1	235.2	142.8	258.3	184.8	254.1
BRD8	32	9.7	10.6	9.6	20.7	15.3	339.2	307.2	662.4	310.4	489.6
BRD9	10	6.5	3.1	4.7	2.7	4.8	31	47	27	65	48
BRDT	6	1.1	0.6	1.4	1	1	3.6	8.4	6	6.6	6
BRF1	8	3.3	6.4	7.4	4.9	3.6	51.2	59.2	39.2	26.4	28.8
BRF2	26	12.8	8.3	8.8	16.6	19.1	215.8	228.8	431.6	332.8	496.6
BRI3	34	0.6	5.5	12.9	0.1	1.4	187	438.6	3.4	20.4	47.6
BRI3BP	39	2.4	5.7	2.5	1.5	1.2	222.3	97.5	58.5	93.6	46.8
BRICD5	8	0.8	0.6	0.8	0.8	1.7	4.8	6.4	6.4	6.4	13.6
BRINP1	39	0	0	0	0	0	0	0	0	0	0
BRINP2	19	0	0	0	0	0	0	0	0	0	0
BRINP3	13	0.1	0	0.1	0.1	0.1	0	1.3	1.3	1.3	1.3
BRIP1	59	2.2	0.5	0.3	0.6	3.7	29.5	17.7	35.4	129.8	218.3
BRIX1	30	22.9	14	10.4	15	22.1	420	312	450	687	663
BRMS1	22	38.5	32.1	38	22.2	37.2	706.2	836	488.4	847	818.4
BRMS1L	27	2.1	2.3	3.4	1	4	62.1	91.8	27	56.7	108
BROX	16	8.8	13.4	21.7	14.2	15.3	214.4	347.2	227.2	140.8	244.8
BRPF1	14	1.2	3.5	1.8	9.3	4.2	49	25.2	130.2	16.8	58.8
BRPF3	29	0.8	0.5	0.2	0.1	2	14.5	5.8	2.9	23.2	58
BRS3	2	1.2	0	0	0	1	0	0	0	2.4	2
BRSK1	8	0	0.3	0.9	0.1	0.8	2.4	7.2	0.8	0	6.4
BRSK2	10	0	0	0	1.3	0	0	0	13	0	0
BRWD1	47	8.5	7.2	6.1	10.2	11.1	338.4	286.7	479.4	399.5	521.7
BRWD3	27	1.1	0.7	1.1	0.5	1.2	18.9	29.7	13.5	29.7	32.4
BSCL2	29	19.5	30.8	33.7	22.1	18.9	893.2	977.3	640.9	565.5	548.1
BSDC1	28	8.4	6.8	5.8	5.2	6.8	190.4	162.4	145.6	235.2	190.4
BSG	40	22	43.8	58.7	30.9	44.5	1752	2348	1236	880	1780
BSN	23	0	0	0	0.5	0.2	0	0	11.5	0	4.6
BSND	7	0.4	0.2	0.5	0.1	0.2	1.4	3.5	0.7	2.8	1.4
BSPRY	38	0	8	0	0	0.4	304	0	0	0	15.2
BST1	43	0.4	16.6	52.7	0.1	0.3	713.8	2266.1	4.3	17.2	12.9
BST2	95	26.2	74.1	66.4	57.9	32.6	7039.5	6308	5500.5	2489	3097
BSX	5	0	0	0	0	0.5	0	0	0	0	2.5
BTAF1	30	6.9	9.6	6.3	4.4	5.3	288	189	132	207	159
BTBD1	24	4.6	8.8	6.7	3.9	7.2	211.2	160.8	93.6	110.4	172.8
BTBD10	29	9.4	14.5	23.3	12.1	11.5	420.5	675.7	350.9	272.6	333.5
BTBD11	53	0.3	1.3	0.8	0.3	7.2	68.9	42.4	15.9	15.9	381.6
BTBD16	13	0	0	0	0	2.8	0	0	0	0	36.4
BTBD2	21	4.5	4.5	7.2	1.4	5.6	94.5	151.2	29.4	94.5	117.6
BTBD3	23	0.3	2.9	6.3	1.4	0.7	66.7	144.9	32.2	6.9	16.1
BTBD6	13	2.4	2.7	1.6	0.6	8.1	35.1	20.8	7.8	31.2	105.3
BTBD7	28	1.6	1.7	1.3	0.5	1.5	47.6	36.4	14	44.8	42
BTBD8	7	0.5	0.8	0.7	0.9	2.3	5.6	4.9	6.3	3.5	16.1
BTBD9	29	5.2	3.9	5.5	5	5.6	113.1	159.5	145	150.8	162.4
BTC	28	0	1.7	0	0	0	47.6	0	0	0	0
BTD	35	8.4	13.7	11.9	7.5	15.6	479.5	416.5	262.5	294	546
BTF3	39	89	104.4	77	75.6	102.1	4071.6	3003	2948.4	3471	3981.9
BTF3L4	24	23.2	34.1	36	21.3	28.2	818.4	864	511.2	556.8	676.8
BTG1	123	58.3	6.6	14	47.1	95.2	811.8	1722	5793.3	7170.9	11709.6
BTG2	196	14.1	17.3	14.2	5.7	8.5	3390.8	2783.2	1117.2	2763.6	1666
BTG3	92	4.8	5.9	1.6	3.9	21.4	542.8	147.2	358.8	441.6	1968.8
BTG4	12	0	0	0	0	1.8	0	0	0	0	21.6
BTK	19	13.7	13.2	20.7	0	0	250.8	393.3	0	260.3	0
BTLA	15	37.2	8.6	0	0.1	5.1	129	0	1.5	558	76.5
BTN1A1	6	5.6	0	1.2	0	0.5	0	7.2	0	33.6	3
BTN2A1	17	4.8	4.7	4.8	4.8	8.1	79.9	81.6	81.6	81.6	137.7
BTN2A2	20	20.2	14.9	9.1	5.1	6.3	298	182	102	404	126
BTN3A1	18	9.8	4.4	5.9	18.4	23.4	79.2	106.2	331.2	176.4	421.2
BTN3A2	37	19.4	6.2	13.7	30.5	41.5	229.4	506.9	1128.5	717.8	1535.5
BTN3A3	21	9	5.3	10	19.2	25.3	111.3	210	403.2	189	531.3
BTNL3	4	0	0	0	0	0	0	0	0	0	0
BTNL8	9	0	0	0.2	0	0	0	1.8	0	0	0
BTNL9	13	3.8	0.4	0.3	0.3	0.2	5.2	3.9	3.9	49.4	2.6
BTRC	23	5.2	4.8	3.7	5.1	8.1	110.4	85.1	117.3	119.6	186.3
BUB1	129	1.8	2.4	0.2	1.4	6.1	309.6	25.8	180.6	232.2	786.9
BUB1B	109	2.8	2.8	0.2	0.7	0.7	305.2	21.8	76.3	305.2	76.3
BUB3	35	43	25.8	24.3	45.6	71.6	903	850.5	1596	1505	2506
BUD13	17	10.8	8.5	8.7	7.1	11.9	144.5	147.9	120.7	183.6	202.3
BUD23	19	43.9	49	18.3	30.1	37.6	931	347.7	571.9	834.1	714.4
BUD31	34	39.1	32.2	42.7	34.1	37.6	1094.8	1451.8	1159.4	1329.4	1278.4
BVES	26	0.5	1.2	0.3	0.4	0.4	31.2	7.8	10.4	13	10.4
BYSL	41	4	9.3	3.4	4.5	5.5	381.3	139.4	184.5	164	225.5
BZW1	46	27.7	43.9	48.3	56.4	59.5	2019.4	2221.8	2594.4	1274.2	2737
BZW2	28	17.2	37.3	20.3	20.1	23.6	1044.4	568.4	562.8	481.6	660.8
C1D	19	20	16.1	19.6	22.6	19.7	305.9	372.4	429.4	380	374.3
C1GALT1	38	15.9	13.5	26	16.6	17.4	513	988	630.8	604.2	661.2
C1GALT1C1	42	17.2	23	22.3	15.1	23.8	966	936.6	634.2	722.4	999.6
C1QA	83	0	0.8	50.3	0	0	66.4	4174.9	0	0	0
C1QB	91	0	0.5	41.9	0.2	0	45.5	3812.9	18.2	0	0
C1QBP	62	59.5	68.1	35.8	39	55.6	4222.2	2219.6	2418	3689	3447.2
C1QC	70	0	0	28.4	0	0	0	1988	0	0	0
C1QL1	20	0	0	0	0	0	0	0	0	0	0
C1QL2	8	0	0	0	0	0	0	0	0	0	0
C1QL3	18	1	0.9	2	0.7	2.8	16.2	36	12.6	18	50.4
C1QL4	16	0	0	0	0	0	0	0	0	0	0
C1QTNF1	30	0.5	0.3	0.3	1.2	0.4	9	9	36	15	12
C1QTNF12	18	0.3	0.6	0.3	2.2	0.4	10.8	5.4	39.6	5.4	7.2
C1QTNF2	27	0.6	0.4	0.1	1	0.2	10.8	2.7	27	16.2	5.4
C1QTNF3	34	0.4	0.1	0	0	1.3	3.4	0	0	13.6	44.2
C1QTNF4	33	0	0.5	0	0	0.4	16.5	0	0	0	13.2
C1QTNF6	36	2.4	1.1	0.5	4	3.8	39.6	18	144	86.4	136.8
C1QTNF7	18	0.1	0	0.1	0	0	0	1.8	0	1.8	0
C1QTNF8	2	0	0	0	0	0.2	0	0	0	0	0.4
C1R	66	0.4	0	0.4	3.2	3.4	0	26.4	211.2	26.4	224.4
C1RL	41	2.2	1.7	2.5	0.6	1.4	69.7	102.5	24.6	90.2	57.4
C1S	130	0.2	0.1	0.3	0.2	0.1	13	39	26	26	13
C2	76	0.2	0.5	6.5	0.1	0.3	38	494	7.6	15.2	22.8
C2CD2	55	1.1	1.4	1.3	1.9	2.8	77	71.5	104.5	60.5	154
C2CD2L	42	0.4	1.1	4.2	1.7	1.6	46.2	176.4	71.4	16.8	67.2
C2CD3	20	5.3	2	3.2	3.3	2.6	40	64	66	106	52
C2CD4A	9	0.8	0.9	0.5	0.9	1	8.1	4.5	8.1	7.2	9
C2CD4C	8	0	0	0	0	0	0	0	0	0	0
C2CD5	29	7.3	6.1	14.1	12.8	8	176.9	408.9	371.2	211.7	232
C2CD6	2	0.8	0.7	1	0	0.5	1.4	2	0	1.6	1
C3	140	1.2	0.8	13.3	2	0.4	112	1862	280	168	56
C3AR1	39	0	4	47	0.5	3.8	156	1833	19.5	0	148.2
C4BPA	48	0	0	0.1	0	0	0	4.8	0	0	0
C4BPB	51	0.1	3.6	0	0	2.5	183.6	0	0	5.1	127.5
C5	62	1.8	2.1	1.6	0.1	1.2	130.2	99.2	6.2	111.6	74.4
C5AR1	56	0.1	1.1	20.5	0.1	0.1	61.6	1148	5.6	5.6	5.6
C5AR2	20	0.3	0.4	2.7	0.2	0.4	8	54	4	6	8
C6	70	0	0	0	0	0	0	0	0	0	0
C7	37	0.7	0.4	0.3	1.5	0.4	14.8	11.1	55.5	25.9	14.8
C8A	63	0	0	0	0	0.2	0	0	0	0	12.6
C8B	67	0	0	0	0	0	0	0	0	0	0
C8G	42	0	1.5	0.1	0	3.4	63	4.2	0	0	142.8
C9	54	0	0.5	0.3	0	0	27	16.2	0	0	0
CA1	9	0.7	0.7	0.3	0	0.1	6.3	2.7	0	6.3	0.9
CA10	9	0	0	0.1	0	0.9	0	0.9	0	0	8.1
CA11	17	3.4	4.5	1.1	2.6	3.7	76.5	18.7	44.2	57.8	62.9
CA12	71	0.3	0.2	0.7	0.3	0.2	14.2	49.7	21.3	21.3	14.2
CA13	28	0.8	2.1	2.5	0.5	0.5	58.8	70	14	22.4	14
CA14	13	2.8	2.2	2	0.2	1.6	28.6	26	2.6	36.4	20.8
CA2	75	1.9	8	8.2	0	4.4	600	615	0	142.5	330
CA3	29	0.5	1.8	0	0	0.8	52.2	0	0	14.5	23.2
CA4	32	0	0	0	0	0	0	0	0	0	0
CA5A	21	1.9	1.6	1.1	1.9	1.1	33.6	23.1	39.9	39.9	23.1
CA5B	14	4.3	3.5	3.6	7.9	13.3	49	50.4	110.6	60.2	186.2
CA6	6	0.6	0.4	0.3	0.4	15.4	2.4	1.8	2.4	3.6	92.4
CA7	4	0	0	0	0	0	0	0	0	0	0
CA8	27	0.1	2	0	0	0	54	0	0	2.7	0
CA9	36	0	1.1	0	0.4	0.1	39.6	0	14.4	0	3.6
CAAP1	12	16.2	15	14.5	15.1	17.6	180	174	181.2	194.4	211.2
CAB39	28	3.6	3.6	5.1	11.6	8.4	100.8	142.8	324.8	100.8	235.2
CAB39L	49	3.8	3.9	3.8	2.7	5.3	191.1	186.2	132.3	186.2	259.7
CABCOCO1	21	0	0	0	0	0.1	0	0	0	0	2.1
CABIN1	14	4.1	2.7	3.7	4.8	7	37.8	51.8	67.2	57.4	98
CABLES1	61	0.3	0.5	0.2	4.2	0.4	30.5	12.2	256.2	18.3	24.4
CABLES2	14	1.4	1.1	1.1	1.5	4.1	15.4	15.4	21	19.6	57.4
CABP1	19	0	3.1	0.4	0	0	58.9	7.6	0	0	0
CABP2	4	0	0	0	0	0	0	0	0	0	0
CABP4	7	0.3	0.5	12.6	0.2	0.3	3.5	88.2	1.4	2.1	2.1
CABP5	5	0	0.1	0.2	0	0.4	0.5	1	0	0	2
CABP7	12	0.6	0.6	1.6	0.5	1.4	7.2	19.2	6	7.2	16.8
CABS1	8	0	0	0	0	0	0	0	0	0	0
CABYR	46	7.1	0.7	0.5	1.3	1	32.2	23	59.8	326.6	46
CACFD1	12	4.2	1.3	1.4	2.7	1	15.6	16.8	32.4	50.4	12
CACHD1	37	0	0	0	0	1.1	0	0	0	0	40.7
CACNA1A	31	2.8	0.8	1.1	0.8	0.8	24.8	34.1	24.8	86.8	24.8
CACNA1B	25	0	0	0	0	0	0	0	0	0	0
CACNA1C	26	0	0.1	0.1	4.2	1.2	2.6	2.6	109.2	0	31.2
CACNA1D	38	0.1	0.3	0	0	0	11.4	0	0	3.8	0
CACNA1E	24	0.2	0	0	0	0	0	0	0	4.8	0
CACNA1F	6	1.4	4.6	0.9	0.5	1	27.6	5.4	3	8.4	6
CACNA1G	45	1.3	1.3	0.8	0.7	1.4	58.5	36	31.5	58.5	63
CACNA1H	25	0	0	0	0	0.7	0	0	0	0	17.5
CACNA1I	14	0	0	0	0	1.9	0	0	0	0	26.6
CACNA1S	17	0	0	0	0	0	0	0	0	0	0
CACNA2D1	45	0	0	0	0	0	0	0	0	0	0
CACNA2D2	20	1.8	0.3	0.1	2.3	3.6	6	2	46	36	72
CACNA2D3	14	0.2	0	0	0	0.2	0	0	0	2.8	2.8
CACNA2D4	24	0	4.5	6.6	0.6	6.7	108	158.4	14.4	0	160.8
CACNB1	17	0.1	3.1	1.2	1.8	3.2	52.7	20.4	30.6	1.7	54.4
CACNB2	23	1.9	0.8	0.7	1	3.7	18.4	16.1	23	43.7	85.1
CACNB3	28	0.2	0.5	0.3	0	4.7	14	8.4	0	5.6	131.6
CACNB4	34	0.4	1.3	0.6	0.2	0.1	44.2	20.4	6.8	13.6	3.4
CACNG1	9	0	0.2	0	0	0	1.8	0	0	0	0
CACNG2	13	0.3	1	0.3	0.3	0.4	13	3.9	3.9	3.9	5.2
CACNG3	9	0	0	0.1	0	0	0	0.9	0	0	0
CACNG4	31	0	0	0	0	0	0	0	0	0	0
CACNG5	12	0	0	0	0	0	0	0	0	0	0
CACNG6	18	0	0	0	0	0	0	0	0	0	0
CACNG7	9	0	0	0	0	0	0	0	0	0	0
CACNG8	17	0.4	0.3	0.2	0.3	0.3	5.1	3.4	5.1	6.8	5.1
CACTIN	12	2.1	4.3	2.9	0.9	3.7	51.6	34.8	10.8	25.2	44.4
CACUL1	13	3.2	6.1	11.8	3.1	5.2	79.3	153.4	40.3	41.6	67.6
CACYBP	64	26.7	20.1	30.2	25.3	29	1286.4	1932.8	1619.2	1708.8	1856
CAD	40	5.1	4.9	2.3	3.7	7.9	196	92	148	204	316
CADM1	84	1.8	10.2	0	0.5	10.6	856.8	0	42	151.2	890.4
CADM2	33	1	0	0	0	0.2	0	0	0	33	6.6
CADM3	20	0.9	0	0	0	0	0	0	0	18	0
CADM4	32	0.1	4.7	0.3	0	0	150.4	9.6	0	3.2	0
CADPS	27	1.3	0	0.1	0	0	0	2.7	0	35.1	0
CADPS2	72	0	0	0	0	0	0	0	0	0	0
CAGE1	8	1.1	1.2	0.4	0.4	0.6	9.6	3.2	3.2	8.8	4.8
CALB1	54	0.5	0.6	2.5	0	0.2	32.4	135	0	27	10.8
CALB2	45	0	0	0	0	0	0	0	0	0	0
CALCA	47	0	0	0	0	0	0	0	0	0	0
CALCB	35	0.2	0.3	0.2	1.8	1.2	10.5	7	63	7	42
CALCOCO1	33	8.1	5.4	10.3	8.3	14.7	178.2	339.9	273.9	267.3	485.1
CALCOCO2	21	18	22	40.7	33.2	34.2	462	854.7	697.2	378	718.2
CALCR	19	0	0.4	1.1	0	0	7.6	20.9	0	0	0
CALCRL	43	0.2	11.2	3.3	1.2	1.1	481.6	141.9	51.6	8.6	47.3
CALD1	87	0.1	0.2	0.2	0.4	0.2	17.4	17.4	34.8	8.7	17.4
CALHM1	4	1	1.6	1.6	1.3	1	6.4	6.4	5.2	4	4
CALHM2	24	7.1	36.6	47.9	14	21.5	878.4	1149.6	336	170.4	516
CALHM3	8	0	1.5	1.8	0	0.7	12	14.4	0	0	5.6
CALHM4	5	0	0	0	0	0	0	0	0	0	0
CALHM5	18	0.1	0	0.6	0.3	0	0	10.8	5.4	1.8	0
CALHM6	32	39.6	23.3	95.3	3.1	3.8	745.6	3049.6	99.2	1267.2	121.6
CALM1	77	45.7	42.8	53.7	88.8	118.3	3295.6	4134.9	6837.6	3518.9	9109.1
CALM2	40	53.2	82.3	141	38.4	40.3	3292	5640	1536	2128	1612
CALM3	39	13	17.4	34.2	18.8	35.3	678.6	1333.8	733.2	507	1376.7
CALML3	21	0	0.2	0	0	0	4.2	0	0	0	0
CALML4	69	0	4.5	44	0	0	310.5	3036	0	0	0
CALML5	6	0	0	0	0	0	0	0	0	0	0
CALML6	2	0	0.6	0	0	1	1.2	0	0	0	2
CALN1	31	0.3	1.3	0.4	0.3	0.2	40.3	12.4	9.3	9.3	6.2
CALR	108	25.1	57.2	38.6	26.3	48.4	6177.6	4168.8	2840.4	2710.8	5227.2
CALU	58	14	19.5	22.9	13.7	18.5	1131	1328.2	794.6	812	1073
CALY	11	0	0	0	0	1.3	0	0	0	0	14.3
CAMK1	30	0	3.2	9.2	0.7	0.4	96	276	21	0	12
CAMK1D	60	7.1	4.2	3.7	1.4	2.3	252	222	84	426	138
CAMK1G	25	0	0	0.1	0	0	0	2.5	0	0	0
CAMK2A	32	0.1	0	0	0	0	0	0	0	3.2	0
CAMK2B	51	1.3	1	1.2	3.2	1.2	51	61.2	163.2	66.3	61.2
CAMK2D	76	18.5	11.2	8.8	6.4	9.7	851.2	668.8	486.4	1406	737.2
CAMK2G	41	4.2	7.1	5.6	9.8	9.2	291.1	229.6	401.8	172.2	377.2
CAMK2N1	69	1.5	0	0	0	4.4	0	0	0	103.5	303.6
CAMK2N2	27	0	0.5	0.2	0	0.3	13.5	5.4	0	0	8.1
CAMK4	40	0.7	0	0	0.6	19.8	0	0	24	28	792
CAMKK1	24	0.1	1.6	4.1	0	1	38.4	98.4	0	2.4	24
CAMKK2	38	2.2	7.2	19.4	3.6	2.2	273.6	737.2	136.8	83.6	83.6
CAMKMT	24	17.7	9.9	8.5	7.7	17.2	237.6	204	184.8	424.8	412.8
CAMKV	16	0	0	0	0	0	0	0	0	0	0
CAMLG	24	25	16.1	23.3	16.6	28.6	386.4	559.2	398.4	600	686.4
CAMP	26	0.5	1.5	5.2	0.5	0	39	135.2	13	13	0
CAMSAP1	28	2.4	1.1	1.6	1	2.1	30.8	44.8	28	67.2	58.8
CAMSAP2	27	0.1	0.5	0.6	0	1.4	13.5	16.2	0	2.7	37.8
CAMSAP3	24	0	0.1	0	0	0.6	2.4	0	0	0	14.4
CAMTA1	34	19.8	32.3	32.4	10.3	18.1	1098.2	1101.6	350.2	673.2	615.4
CAMTA2	27	1.3	2.2	8.1	1.1	2.7	59.4	218.7	29.7	35.1	72.9
CAND1	38	11.9	7.8	10.1	14.7	15.2	296.4	383.8	558.6	452.2	577.6
CAND2	19	1.2	0.2	0.5	0	2.2	3.8	9.5	0	22.8	41.8
CANT1	23	4.1	3.8	4.4	3.1	6.2	87.4	101.2	71.3	94.3	142.6
CANX	75	10.1	26.3	28.9	18.7	22.6	1972.5	2167.5	1402.5	757.5	1695
CAP1	32	27.4	70.6	106.1	37.2	57.6	2259.2	3395.2	1190.4	876.8	1843.2
CAP2	52	0	0	0	0	2.9	0	0	0	0	150.8
CAPG	86	50.1	121.1	97.4	48.3	9.7	10414.6	8376.4	4153.8	4308.6	834.2
CAPN1	38	16.7	22.8	24.8	15.7	19.6	866.4	942.4	596.6	634.6	744.8
CAPN10	16	1.5	2	1.8	5.8	2.2	32	28.8	92.8	24	35.2
CAPN11	13	0.4	1.2	0.1	0.1	0.8	15.6	1.3	1.3	5.2	10.4
CAPN12	17	1.7	0	0	12.7	2.6	0	0	215.9	28.9	44.2
CAPN13	9	0	0	0	0	0	0	0	0	0	0
CAPN15	23	2.7	0.5	1.1	1.1	0.4	11.5	25.3	25.3	62.1	9.2
CAPN2	58	9	41.6	29.1	6	28.7	2412.8	1687.8	348	522	1664.6
CAPN3	19	1.5	1.7	2.6	1.3	3.2	32.3	49.4	24.7	28.5	60.8
CAPN5	35	0.2	0.7	0.9	0	4.8	24.5	31.5	0	7	168
CAPN6	50	0.1	2	0	1.2	0.6	100	0	60	5	30
CAPN7	22	6.6	5.1	7	5.8	10	112.2	154	127.6	145.2	220
CAPN8	27	0.4	0	0	0	1.4	0	0	0	10.8	37.8
CAPN9	22	0	0	0	0	1.6	0	0	0	0	35.2
CAPNS1	36	13.4	25.7	33.2	9.6	20.3	925.2	1195.2	345.6	482.4	730.8
CAPRIN1	67	14.3	26	28.2	21.6	20.7	1742	1889.4	1447.2	958.1	1386.9
CAPRIN2	25	4.1	4.2	1.5	2.6	5.4	105	37.5	65	102.5	135
CAPS	15	4.9	4	2.2	5.3	4.8	60	33	79.5	73.5	72
CAPS2	21	0.1	0.6	0.7	1.1	1.8	12.6	14.7	23.1	2.1	37.8
CAPSL	11	0	0	0	0	1.3	0	0	0	0	14.3
CAPZA1	32	31.7	32.6	62.7	22.1	38.9	1043.2	2006.4	707.2	1014.4	1244.8
CAPZA2	31	6.6	14.8	22.8	7.1	7.8	458.8	706.8	220.1	204.6	241.8
CAPZA3	8	0	0	0	0	0.3	0	0	0	0	2.4
CAPZB	25	39.8	55.6	96.3	27.1	57.2	1390	2407.5	677.5	995	1430
CARD10	58	0	0	0	0.8	0	0	0	46.4	0	0
CARD11	24	4.6	21.4	0	3.3	5.5	513.6	0	79.2	110.4	132
CARD14	9	2	0	0.5	0	0.4	0	4.5	0	18	3.6
CARD19	23	5.6	17.3	21.7	9.2	11.5	397.9	499.1	211.6	128.8	264.5
CARD6	44	1.4	5.5	9.3	1.2	2.5	242	409.2	52.8	61.6	110
CARD8	18	10.2	12.8	20	8.3	14.1	230.4	360	149.4	183.6	253.8
CARD9	28	0	11.3	24.5	0.3	0.4	316.4	686	8.4	0	11.2
CARF	27	4.1	2.4	2.6	11.9	6	64.8	70.2	321.3	110.7	162
CARHSP1	71	10.9	19.2	12.4	15.6	24.9	1363.2	880.4	1107.6	773.9	1767.9
CARM1	30	1.3	1.6	1.4	0.1	2.6	48	42	3	39	78
CARMIL1	57	4.1	2.6	3.1	1.5	3	148.2	176.7	85.5	233.7	171
CARMIL2	5	1.5	1.1	0	1.7	2.7	5.5	0	8.5	7.5	13.5
CARMIL3	12	0	0	0	0	0.7	0	0	0	0	8.4
CARNMT1	12	3.5	1.5	1.7	3.1	4.7	18	20.4	37.2	42	56.4
CARNS1	11	1.9	0.1	0	1.3	3.2	1.1	0	14.3	20.9	35.2
CARS	88	8.3	13.3	23.9	16.4	18.1	1170.4	2103.2	1443.2	730.4	1592.8
CARS2	20	3.4	4	6.8	0.6	2.2	80	136	12	68	44
CARTPT	18	0	0	0	0	0	0	0	0	0	0
CASC1	21	2.6	0.7	0.4	0.2	0.6	14.7	8.4	4.2	54.6	12.6
CASC3	23	6.5	7.2	11.5	6.8	9.2	165.6	264.5	156.4	149.5	211.6
CASC4	29	9.8	9.1	12.6	8	13.5	263.9	365.4	232	284.2	391.5
CASD1	39	1.8	1.1	0.7	1.8	4.7	42.9	27.3	70.2	70.2	183.3
CASK	39	0.6	0.3	0.8	2.4	2.3	11.7	31.2	93.6	23.4	89.7
CASKIN1	19	0	0	0	0	0	0	0	0	0	0
CASKIN2	29	0.1	0.9	0.3	0.2	0.6	26.1	8.7	5.8	2.9	17.4
CASP1	113	7.3	39.6	64.2	11.1	34.3	4474.8	7254.6	1254.3	824.9	3875.9
CASP10	40	7.8	6	15.4	7.1	7.1	240	616	284	312	284
CASP14	22	0.8	0.5	0.6	0.1	0.6	11	13.2	2.2	17.6	13.2
CASP2	63	18.5	11.8	17.7	13.4	21.4	743.4	1115.1	844.2	1165.5	1348.2
CASP3	151	4.2	5.2	10.6	9.2	9.9	785.2	1600.6	1389.2	634.2	1494.9
CASP4	100	20.5	29.3	43.2	29.6	35.7	2930	4320	2960	2050	3570
CASP5	9	0	1	22.3	0	0.1	9	200.7	0	0	0.9
CASP6	77	4.4	8	7	5.6	21.3	616	539	431.2	338.8	1640.1
CASP7	57	9.6	8.6	17.1	5.4	12.2	490.2	974.7	307.8	547.2	695.4
CASP8	95	13.8	13.7	17	22.2	26.4	1301.5	1615	2109	1311	2508
CASP8AP2	43	9.9	7.8	4.1	17.8	12.3	335.4	176.3	765.4	425.7	528.9
CASP9	70	11.2	11.7	11.2	13	5.1	819	784	910	784	357
CASQ1	21	0.9	0	0.7	0.2	0.3	0	14.7	4.2	18.9	6.3
CASQ2	24	0	0.1	0	0	0.1	2.4	0	0	0	2.4
CASR	16	1.4	0.5	0.3	0.8	1.1	8	4.8	12.8	22.4	17.6
CASS4	19	0	3.4	1.9	1.4	2.3	64.6	36.1	26.6	0	43.7
CAST	65	24.5	32.7	48	18.3	26.6	2125.5	3120	1189.5	1592.5	1729
CASZ1	36	0.5	3.5	2.2	1.6	1.6	126	79.2	57.6	18	57.6
CAT	119	7.6	19.9	17.5	5.5	5	2368.1	2082.5	654.5	904.4	595
CATIP	8	0	0.5	1.4	0	0	4	11.2	0	0	0
CATSPER1	9	0	2.4	5.9	3.3	0.2	21.6	53.1	29.7	0	1.8
CATSPER2	25	3.3	1.8	1.2	1.8	2.9	45	30	45	82.5	72.5
CATSPER3	6	3.3	1.4	0.6	3.2	1.8	8.4	3.6	19.2	19.8	10.8
CATSPER4	7	0	0.2	0	0	0	1.4	0	0	0	0
CATSPERB	2	0.4	0.2	0.2	0.7	1.6	0.4	0.4	1.4	0.8	3.2
CATSPERD	20	0	0	0	0	0.1	0	0	0	0	2
CATSPERE	2	0.8	0.9	0.1	0.1	0.8	1.8	0.2	0.2	1.6	1.6
CATSPERG	6	0.1	0.6	1.8	0.2	0.5	3.6	10.8	1.2	0.6	3
CAV1	108	6	0.1	0	0	0.2	10.8	0	0	648	21.6
CAV2	80	0	0	0	0	0	0	0	0	0	0
CAV3	27	0	0	0	0	0	0	0	0	0	0
CAVIN1	52	0.9	0.6	0.5	0.7	1.2	31.2	26	36.4	46.8	62.4
CAVIN2	81	0.1	1	0.8	0.4	0.1	81	64.8	32.4	8.1	8.1
CAVIN3	68	0	22.4	8.1	0.1	3.1	1523.2	550.8	6.8	0	210.8
CAVIN4	8	0.4	0.3	0.4	0.7	0.7	2.4	3.2	5.6	3.2	5.6
CBARP	17	0	0	0	0	0	0	0	0	0	0
CBFA2T2	20	5.6	3.1	2.4	2.7	7.3	62	48	54	112	146
CBFA2T3	40	3.7	11.6	4.9	0.1	0	464	196	4	148	0
CBFB	44	6.5	9.1	9.2	14.8	7	400.4	404.8	651.2	286	308
CBL	47	1.8	3.3	3.7	0.6	1.9	155.1	173.9	28.2	84.6	89.3
CBLB	70	5.1	3.1	2.1	10.3	9.9	217	147	721	357	693
CBLC	32	0	0	0	0	0.8	0	0	0	0	25.6
CBLL1	38	17.9	16.7	15.7	23.4	40.3	634.6	596.6	889.2	680.2	1531.4
CBLN1	26	0	0	0	0	0	0	0	0	0	0
CBLN2	24	1.3	0	0	0	0	0	0	0	31.2	0
CBLN3	12	2.3	0.3	0.8	0	0.3	3.6	9.6	0	27.6	3.6
CBLN4	8	0	0	0	0	0	0	0	0	0	0
CBR1	107	17	29.9	51.4	19.1	29.2	3199.3	5499.8	2043.7	1819	3124.4
CBR3	86	11.9	1.2	0.5	4.9	17.9	103.2	43	421.4	1023.4	1539.4
CBR4	40	11.6	7	7.3	8.3	10.3	280	292	332	464	412
CBS	86	0	0	0	0	0	0	0	0	0	0
CBWD1	13	8.2	28	28.2	4.5	7.6	364	366.6	58.5	106.6	98.8
CBWD2	4	7.8	26.5	27.4	7.5	10.4	106	109.6	30	31.2	41.6
CBWD3	2	20.3	24.4	33.9	5.7	14	48.8	67.8	11.4	40.6	28
CBWD5	5	5.5	11.7	14	2.5	5.5	58.5	70	12.5	27.5	27.5
CBX1	23	12.7	7.6	9.1	6.3	9.5	174.8	209.3	144.9	292.1	218.5
CBX2	40	0.8	0.4	0.6	0	0.4	16	24	0	32	16
CBX3	49	38.8	37.4	48.4	39.5	60.7	1832.6	2371.6	1935.5	1901.2	2974.3
CBX4	47	3.6	4.2	1.7	1	3.8	197.4	79.9	47	169.2	178.6
CBX5	65	11.3	18.4	6.1	6.2	8.2	1196	396.5	403	734.5	533
CBX6	34	4.7	26.9	7.4	5.2	11.7	914.6	251.6	176.8	159.8	397.8
CBX7	40	3.7	0.7	0.9	1.7	5.1	28	36	68	148	204
CBX8	15	4.9	5.7	6.8	3	3.4	85.5	102	45	73.5	51
CBY1	22	9.2	9	5.4	6.4	17.7	198	118.8	140.8	202.4	389.4
CC2D1A	15	2.4	3	5.2	1.6	4.8	45	78	24	36	72
CC2D1B	25	2.9	1.7	1.8	2.7	4	42.5	45	67.5	72.5	100
CC2D2A	42	0.4	6.7	3.7	1.7	1.6	281.4	155.4	71.4	16.8	67.2
CC2D2B	4	4.1	1	1	0.8	2.9	4	4	3.2	16.4	11.6
CCAR1	37	12.4	18.6	12.8	8.8	16	688.2	473.6	325.6	458.8	592
CCAR2	10	13.3	10.7	21	12.2	24.3	107	210	122	133	243
CCBE1	41	0.8	0.4	0.3	0.8	0.3	16.4	12.3	32.8	32.8	12.3
CCDC102A	23	2.4	1	0	1.6	3.5	23	0	36.8	55.2	80.5
CCDC102B	9	0.9	11.5	0.3	1.3	2.6	103.5	2.7	11.7	8.1	23.4
CCDC103	15	0.8	2.5	3.7	0.7	0.4	37.5	55.5	10.5	12	6
CCDC105	5	0	0	0	0	0	0	0	0	0	0
CCDC106	10	11.1	9	2.4	0.6	3.4	90	24	6	111	34
CCDC107	17	20.7	32.5	11	16.4	46.9	552.5	187	278.8	351.9	797.3
CCDC110	10	0.8	0	0	0	2.8	0	0	0	8	28
CCDC112	19	5.3	11	5.5	3.1	3.8	209	104.5	58.9	100.7	72.2
CCDC113	34	0.4	0.4	0.3	0.2	0.3	13.6	10.2	6.8	13.6	10.2
CCDC114	10	0.5	0.3	0.4	0.3	0.4	3	4	3	5	4
CCDC115	21	34	32.8	56.2	26.7	34.4	688.8	1180.2	560.7	714	722.4
CCDC116	10	0	0	0.2	0	0	0	2	0	0	0
CCDC117	30	13.4	13.9	13.9	23.3	15.2	417	417	699	402	456
CCDC12	21	54.3	55.7	39.5	31.3	40.9	1169.7	829.5	657.3	1140.3	858.9
CCDC120	22	2.5	2.2	0.8	1.6	1.5	48.4	17.6	35.2	55	33
CCDC121	22	3.1	1.7	4	2.6	3	37.4	88	57.2	68.2	66
CCDC122	13	3.6	3	2.6	3.6	1.9	39	33.8	46.8	46.8	24.7
CCDC124	21	30.2	39.1	42.4	32.4	42.2	821.1	890.4	680.4	634.2	886.2
CCDC125	23	0.9	1.5	2.3	1.1	1.1	34.5	52.9	25.3	20.7	25.3
CCDC126	26	3.8	3	3.6	2.9	4.1	78	93.6	75.4	98.8	106.6
CCDC127	23	9	8.1	5.3	8.6	11	186.3	121.9	197.8	207	253
CCDC129	5	0.8	0.8	0	0.1	1	4	0	0.5	4	5
CCDC130	15	19.2	16.9	17.2	17	20	253.5	258	255	288	300
CCDC134	17	4.2	2.2	8.2	4.5	7.1	37.4	139.4	76.5	71.4	120.7
CCDC136	37	0.1	0.6	0.3	2.7	1.6	22.2	11.1	99.9	3.7	59.2
CCDC137	19	12.8	12.6	9.2	11.9	11.2	239.4	174.8	226.1	243.2	212.8
CCDC138	28	5.4	8.1	2.1	3.2	4.8	226.8	58.8	89.6	151.2	134.4
CCDC14	21	2.1	4.5	2.2	6	5.6	94.5	46.2	126	44.1	117.6
CCDC140	6	0	0	0.5	0	0	0	3	0	0	0
CCDC141	23	7.6	0	0	1.1	12.9	0	0	25.3	174.8	296.7
CCDC142	13	9.4	5.1	5	6.9	8.1	66.3	65	89.7	122.2	105.3
CCDC144A	5	1	0.8	1.3	1	3.8	4	6.5	5	5	19
CCDC146	22	1	1.8	0.7	5	4.4	39.6	15.4	110	22	96.8
CCDC148	18	0	0	0	0	0.2	0	0	0	0	3.6
CCDC149	19	0	0.8	4.5	0.2	0	15.2	85.5	3.8	0	0
CCDC15	32	1.5	1.1	1.7	2.3	3.9	35.2	54.4	73.6	48	124.8
CCDC150	22	0	0	0	0.8	0	0	0	17.6	0	0
CCDC151	28	1.5	0.7	2.3	0	0	19.6	64.4	0	42	0
CCDC152	16	3.6	10	0.7	6.2	6.1	160	11.2	99.2	57.6	97.6
CCDC154	8	0.7	0	0.1	0	1.1	0	0.8	0	5.6	8.8
CCDC155	6	1.3	0	0	0	0.5	0	0	0	7.8	3
CCDC157	13	1.6	2.3	1.6	1.9	2.3	29.9	20.8	24.7	20.8	29.9
CCDC158	6	0.1	0	0	0	0.3	0	0	0	0.6	1.8
CCDC159	7	9.9	16.5	28	15.7	15.2	115.5	196	109.9	69.3	106.4
CCDC160	9	0.3	0.2	0.1	0.1	0.5	1.8	0.9	0.9	2.7	4.5
CCDC167	31	24.8	9.9	6	8.6	70	306.9	186	266.6	768.8	2170
CCDC17	16	0.4	0	0.4	0	0.6	0	6.4	0	6.4	9.6
CCDC170	19	0.1	1.8	4.1	0.1	0.1	34.2	77.9	1.9	1.9	1.9
CCDC171	24	1.6	0.7	0.6	0.4	1.8	16.8	14.4	9.6	38.4	43.2
CCDC172	5	0.2	0.2	0	0.1	0.5	1	0	0.5	1	2.5
CCDC173	15	0.3	0.4	0.9	0.2	1	6	13.5	3	4.5	15
CCDC174	21	14.7	9.5	9.9	15.4	16.7	199.5	207.9	323.4	308.7	350.7
CCDC175	4	0	0.1	0.1	0.2	0.1	0.4	0.4	0.8	0	0.4
CCDC178	7	0	0	0	0	0.2	0	0	0	0	1.4
CCDC18	39	12.2	11.9	3.9	1.1	2.7	464.1	152.1	42.9	475.8	105.3
CCDC180	11	1.5	0	0	0	1.1	0	0	0	16.5	12.1
CCDC181	14	0.1	0	0.1	0	0.2	0	1.4	0	1.4	2.8
CCDC182	1	0	1.3	0	0	0	1.3	0	0	0	0
CCDC184	15	0	0.3	0.2	0	1.2	4.5	3	0	0	18
CCDC185	2	0	0	0	0	0	0	0	0	0	0
CCDC186	26	4.8	27.7	2.2	3.1	5.3	720.2	57.2	80.6	124.8	137.8
CCDC189	12	1.2	13	3.1	1.8	1.1	156	37.2	21.6	14.4	13.2
CCDC190	10	0.1	0.2	0	0	0	2	0	0	1	0
CCDC191	11	10	4.4	0.9	0.8	2.2	48.4	9.9	8.8	110	24.2
CCDC196	3	0	0	0.1	0	0.7	0	0.3	0	0	2.1
CCDC197	3	0.9	0.4	0.3	0.4	0.6	1.2	0.9	1.2	2.7	1.8
CCDC198	15	2.7	1.9	0.9	3.4	5	28.5	13.5	51	40.5	75
CCDC22	19	12.4	23.5	22.1	6.1	13.9	446.5	419.9	115.9	235.6	264.1
CCDC24	14	6.8	0.8	4	0.5	0.6	11.2	56	7	95.2	8.4
CCDC25	30	19.2	18.9	13.2	13.8	21.8	567	396	414	576	654
CCDC27	5	0.6	0.3	0	0	0.6	1.5	0	0	3	3
CCDC28A	31	30	29.3	27.3	30.6	44.5	908.3	846.3	948.6	930	1379.5
CCDC28B	35	9.3	14.2	4.3	15.8	15.6	497	150.5	553	325.5	546
CCDC3	31	0.1	0	0	0	0.9	0	0	0	3.1	27.9
CCDC30	22	0.6	0.5	0.3	0.4	0.8	11	6.6	8.8	13.2	17.6
CCDC32	17	50.6	16.3	9.6	7.7	13.8	277.1	163.2	130.9	860.2	234.6
CCDC33	9	0	0	0	0	0	0	0	0	0	0
CCDC34	49	4.8	2.4	3.6	4.1	7.1	117.6	176.4	200.9	235.2	347.9
CCDC36	6	0.9	0.6	0.3	0.8	0.5	3.6	1.8	4.8	5.4	3
CCDC38	6	1.2	0.7	0.5	0.7	0.7	4.2	3	4.2	7.2	4.2
CCDC39	19	0.5	0.1	0.8	0.1	0.7	1.9	15.2	1.9	9.5	13.3
CCDC40	15	0.9	0.5	0.4	0.7	1.1	7.5	6	10.5	13.5	16.5
CCDC42	6	2	0.2	0.7	0	1.9	1.2	4.2	0	12	11.4
CCDC43	17	11.5	17.5	17.9	15.8	14.7	297.5	304.3	268.6	195.5	249.9
CCDC47	27	19.9	41.9	30.8	20.8	25.7	1131.3	831.6	561.6	537.3	693.9
CCDC50	33	20.1	95	3.4	3.5	3.2	3135	112.2	115.5	663.3	105.6
CCDC51	36	19.2	18.2	10.4	10.6	14.8	655.2	374.4	381.6	691.2	532.8
CCDC54	3	1.9	0	0	0	0.2	0	0	0	5.7	0.6
CCDC57	11	0.6	1.6	0.6	0.4	10.7	17.6	6.6	4.4	6.6	117.7
CCDC58	40	13.9	18.3	10.2	11.4	16.1	732	408	456	556	644
CCDC59	26	18.9	18.6	14	13.1	23.6	483.6	364	340.6	491.4	613.6
CCDC6	24	7.1	7.3	3.4	1.2	2.3	175.2	81.6	28.8	170.4	55.2
CCDC60	4	0	0	0	0	0	0	0	0	0	0
CCDC61	8	1.9	0.6	1	0.6	2	4.8	8	4.8	15.2	16
CCDC62	11	1	1.1	0.6	0.8	1.9	12.1	6.6	8.8	11	20.9
CCDC63	6	0	0.2	0.1	0	0	1.2	0.6	0	0	0
CCDC65	19	0.3	0	0	0.6	9.5	0	0	11.4	5.7	180.5
CCDC66	19	2.6	1.1	2.2	5	14.1	20.9	41.8	95	49.4	267.9
CCDC68	55	0.8	0.6	2.2	0.5	1	33	121	27.5	44	55
CCDC69	36	11.4	20.4	10.7	11.9	11.7	734.4	385.2	428.4	410.4	421.2
CCDC70	4	0	0	0	0	0	0	0	0	0	0
CCDC71	15	3.2	1.9	3.5	7.8	3.2	28.5	52.5	117	48	48
CCDC73	4	1.3	0.2	1.3	0	0	0.8	5.2	0	5.2	0
CCDC74A	7	0	3.3	0.1	0	0.8	23.1	0.7	0	0	5.6
CCDC74B	8	0	0.1	0	0	0	0.8	0	0	0	0
CCDC77	38	11.4	8	10.8	8.6	8.3	304	410.4	326.8	433.2	315.4
CCDC78	13	0.4	1.2	0	1.2	3.2	15.6	0	15.6	5.2	41.6
CCDC8	20	0.4	0.3	0.4	0.2	0.2	6	8	4	8	4
CCDC80	65	2.9	3	1.3	1.3	2.1	195	84.5	84.5	188.5	136.5
CCDC81	19	0	0.6	0	0	0.4	11.4	0	0	0	7.6
CCDC82	38	14.3	12.2	10.8	22.7	19.2	463.6	410.4	862.6	543.4	729.6
CCDC83	4	0.4	1	0.8	0.3	0.6	4	3.2	1.2	1.6	2.4
CCDC84	27	5.8	3.8	2.1	5.5	8.8	102.6	56.7	148.5	156.6	237.6
CCDC85A	31	2.3	0	0	0	0	0	0	0	71.3	0
CCDC85B	35	10.6	8.6	5.2	8.3	13.6	301	182	290.5	371	476
CCDC86	51	6.9	20	19.5	4.2	8.5	1020	994.5	214.2	351.9	433.5
CCDC87	9	0	2.2	0.5	0	0	19.8	4.5	0	0	0
CCDC88A	43	1.5	18.1	5.4	0.9	1.1	778.3	232.2	38.7	64.5	47.3
CCDC88B	29	3	3.5	6.5	7.1	4.6	101.5	188.5	205.9	87	133.4
CCDC88C	33	2.3	1.8	3.2	3.1	11	59.4	105.6	102.3	75.9	363
CCDC89	10	0	0	0.3	0	0.8	0	3	0	0	8
CCDC9	11	2.3	2.9	2.7	2	3.6	31.9	29.7	22	25.3	39.6
CCDC90B	42	18.5	12.7	19	22.5	21.1	533.4	798	945	777	886.2
CCDC91	36	6.5	4.2	5.4	7.1	8.5	151.2	194.4	255.6	234	306
CCDC92	48	1.7	1.3	1.3	1.3	3.7	62.4	62.4	62.4	81.6	177.6
CCDC93	22	4.2	3	5.5	3.9	5.7	66	121	85.8	92.4	125.4
CCDC96	17	0.6	1.6	3.8	0.4	1.6	27.2	64.6	6.8	10.2	27.2
CCDC97	16	13.6	7.6	13.3	11.5	16.8	121.6	212.8	184	217.6	268.8
CCDC9B	26	0.5	0.5	0.6	0.9	0.3	13	15.6	23.4	13	7.8
CCER1	6	0	0	0	0	0	0	0	0	0	0
CCIN	5	0	1.8	0.3	0	0.1	9	1.5	0	0	0.5
CCK	46	0	0	0	0	0.6	0	0	0	0	27.6
CCKAR	19	0	0	0	0	0	0	0	0	0	0
CCKBR	37	0	0	0.1	0	0.1	0	3.7	0	0	3.7
CCL1	20	0	0	2	0	0	0	40	0	0	0
CCL11	48	0	0	0.2	0	0.1	0	9.6	0	0	4.8
CCL13	14	0	0	1.3	0	0	0	18.2	0	0	0
CCL17	65	1.8	1	0	0	0.8	65	0	0	117	52
[truncated: 14,355 more rows]
