# Supplementary material for: Chemical Exposures Affect Innate Immune Response to SARS-CoV-2
Source: Int J Mol Sci. 2021 Nov 19;22(22):12474. doi: 10.3390/ijms222212474 (PMC8617908; doi:10.3390/ijms222212474)
Supplement: Supplementary file 1 [file ijms-22-12474-s001.zip › Supplemental file/Supplemental File 2.xlsx]

## Sheet: Dendritic cell
GroupID	Category	Term	Description	LogP	Log(q-value)	InTerm_InList	Genes	Symbols
1_Summary	Reactome Gene Sets	R-HSA-9010553	Regulation of expression of SLITs and ROBOs	-87.4203	-83.0614	77/171	3921,4736,5682,5683,5685,5687,5688,5689,5692,5693,5694,5695,5704,5710,5713,5714,5720,6122,6125,6128,6129,6132,6134,6136,6137,6138,6141,6142,6143,6144,6147,6154,6155,6156,6157,6158,6159,6160,6161,6164,6165,6167,6168,6169,6170,6175,6176,6181,6187,6188,6189,6193,6194,6201,6202,6204,6205,6206,6207,6208,6209,6210,6217,6223,6224,6227,6229,6232,6233,7314,7316,9349,9978,11224,23521,26986,51065,6185,6726,…	RPSA,RPL10A,PSMA1,PSMA2,PSMA4,PSMA6,PSMA7,PSMB1,PSMB4,PSMB5,PSMB6,PSMB7,PSMC4,PSMD4,PSMD7,PSMD8,PSME1,RPL3,RPL5,RPL6,RPL7,RPL8,RPL10,RPL12,RPL13,RPL15,RPL18,RPL18A,RPL19,RPL21,RPL23A,RPL26,RPL27,RPL30,RPL27A,RPL28,RPL29,RPL31,RPL32,RPL34,RPL35A,RPL37,RPL37A,RPL38,RPL39,RPLP0,RPLP1,RPLP2,RPS2,RPS3,RPS3A,RPS5,RPS6,RPS7,RPS8,RPS10,RPS11,RPS12,RPS13,RPS14,RPS15,RPS15A,RPS16,RPS19,RPS20,RPS21,RPS24,RP…
2_Summary	GO Biological Processes	GO:0002366	leukocyte activation involved in immune response	-42.3049	-39.7313	84/720	30,47,100,226,301,302,353,387,567,684,929,948,960,961,963,968,972,1075,1471,1476,1508,1512,1520,1727,1776,1915,1938,2067,2171,2207,2495,2512,2665,2896,2934,2950,3074,3123,3146,3162,3312,3320,3326,3329,3689,3936,3956,3958,4069,4257,4718,5199,5223,5265,5315,5329,5478,5660,5683,5689,5695,5713,5730,5788,5880,6194,6279,6280,6282,7305,7494,8655,8673,9588,10159,10577,10875,11010,11151,23406,28956,29108,…	ACAA1,ACLY,ADA,ALDOA,ANXA1,ANXA2,APRT,RHOA,B2M,BST2,CD14,CD36,CD44,CD47,CD53,CD68,CD74,CTSC,CST3,CSTB,CTSB,CTSH,CTSS,CYB5R3,DNASE1L3,EEF1A1,EEF2,ERCC1,FABP5,FCER1G,FTH1,FTL,GDI2,GRN,GSN,GSTP1,HEXB,HLA-DRB1,HMGB1,HMOX1,HSPA8,HSP90AA1,HSP90AB1,HSPD1,ITGB2,LCP1,LGALS1,LGALS3,LYZ,MGST1,NDUFC2,CFP,PGAM1,SERPINA1,PKM,PLAUR,PPIA,PSAP,PSMA2,PSMB1,PSMB7,PSMD7,PTGDS,PTPRC,RAC2,RPS6,S100A8,S100A9,S100A11,TY…
3_Summary	GO Biological Processes	GO:0055114	oxidation-reduction process	-39.6241	-37.1225	70/512	30,217,226,231,513,637,801,1327,1329,1337,1340,1345,1347,1350,1351,1537,1666,1891,1892,2023,2108,2109,2597,2745,2778,3028,3032,3033,3146,3162,3419,3712,4190,4609,4694,4695,4706,4707,4708,4709,4713,4714,4716,4718,4725,4728,4729,5162,5223,5230,5315,5499,6342,6391,7167,7388,8802,9377,10327,10449,10935,11315,27069,27089,29796,51142,54205,55829,55967,80777,100,204,498,506,514,516,518,521,572,706,3312,…	ACAA1,ALDH2,ALDOA,AKR1B1,ATP5F1D,BID,CALM1,COX4I1,COX5B,COX6A1,COX6B1,COX6C,COX7A2,COX7C,COX8A,CYC1,DECR1,ECH1,ECHS1,ENO1,ETFA,ETFB,GAPDH,GLRX,GNAS,HSD17B10,HADHB,HADH,HMGB1,HMOX1,IDH3A,IVD,MDH1,MYC,NDUFA1,NDUFA2,NDUFAB1,NDUFB1,NDUFB2,NDUFB3,NDUFB7,NDUFB8,NDUFB10,NDUFC2,NDUFS5,NDUFS8,NDUFV2,PDHB,PGAM1,PGK1,PKM,PPP1CA,SCP2,SDHC,TPI1,UQCRH,SUCLG1,COX5A,AKR1A1,ACAA2,PRDX3,PARK7,GHITM,UQCRQ,UQCR10,CH…
4_Summary	WikiPathways	WP3888	VEGFA-VEGFR2 Signaling Pathway	-32.1477	-29.7619	58/435	71,226,301,387,468,811,824,1072,1200,1267,1465,1666,2130,2597,3146,3301,3315,3320,3486,3939,4189,4673,4691,4736,4792,5034,5216,5230,5329,5499,5608,5710,5757,6129,6142,6154,6155,6181,6194,6205,6301,6418,6747,6748,7086,7170,7295,7430,9168,9588,9709,10130,10963,23521,23753,26986,54205,83442	ACTG1,ALDOA,ANXA1,RHOA,ATF4,CALR,CAPN2,CFL1,TPP1,CNP,CSRP1,DECR1,EWSR1,GAPDH,HMGB1,DNAJA1,HSPB1,HSP90AA1,IGFBP3,LDHA,DNAJB9,NAP1L1,NCL,RPL10A,NFKBIA,P4HB,PFN1,PGK1,PLAUR,PPP1CA,MAP2K6,PSMD4,PTMA,RPL7,RPL18A,RPL26,RPL27,RPLP2,RPS6,RPS11,SARS1,SET,SSR3,SSR4,TKT,TPM3,TXN,EZR,TMSB10,PRDX6,HERPUD1,PDIA6,STIP1,RPL13A,SDF2L1,PABPC1,CYCS,SH3BGRL3
5_Summary	Reactome Gene Sets	R-HSA-1280215	Cytokine Signaling in Immune system	-28.0814	-25.7755	67/707	301,302,567,684,834,948,960,1026,1072,1973,2353,3119,3123,3146,3162,3181,3312,3313,3320,3394,3459,3665,3689,3936,4478,4609,4615,4792,5034,5478,5518,5608,5682,5683,5685,5687,5688,5689,5692,5693,5694,5695,5704,5710,5713,5714,5720,6175,6233,6647,6888,6950,7076,7132,7184,7314,7316,7431,7534,8878,9246,9446,9636,9978,10346,25939,29760,811,929,8673,10952,23480,60,71,100,708,801,961,1508,1512,1520,2207,3…	ANXA1,ANXA2,B2M,BST2,CASP1,CD36,CD44,CDKN1A,CFL1,EIF4A1,FOS,HLA-DQB1,HLA-DRB1,HMGB1,HMOX1,HNRNPA2B1,HSPA8,HSPA9,HSP90AA1,IRF8,IFNGR1,IRF7,ITGB2,LCP1,MSN,MYC,MYD88,NFKBIA,P4HB,PPIA,PPP2R1A,MAP2K6,PSMA1,PSMA2,PSMA4,PSMA6,PSMA7,PSMB1,PSMB4,PSMB5,PSMB6,PSMB7,PSMC4,PSMD4,PSMD7,PSMD8,PSME1,RPLP0,RPS27A,SOD1,TALDO1,TCP1,TIMP1,TNFRSF1A,HSP90B1,UBB,UBC,VIM,YWHAZ,SQSTM1,UBE2L6,GSTO1,ISG15,RBX1,TRIM22,SAMHD…
6_Summary	CORUM	CORUM:5380	TRBP containing complex (DICER, RPL7A, EIF6, MOV10 and subunits of the 60S ribosomal particle)	-23.7469	-21.4918	17/25	4736,6129,6136,6137,6138,6142,6143,6144,6155,6156,6158,6161,6164,6165,6168,6176,6181	RPL10A,RPL7,RPL12,RPL13,RPL15,RPL18A,RPL19,RPL21,RPL27,RPL30,RPL28,RPL32,RPL34,RPL35A,RPL37A,RPLP1,RPLP2
7_Summary	GO Biological Processes	GO:0097190	apoptotic signaling pathway	-23.6506	-21.3989	56/585	292,468,572,637,665,834,837,929,960,972,1026,1075,1655,2023,2934,2950,3002,3162,3190,3301,3315,3958,4780,5034,5329,5478,5499,5788,6154,6188,6201,6279,6280,6647,7132,7178,7305,7314,7417,7494,7529,7534,9709,10134,10449,10572,10961,11315,11337,23645,27069,29108,51065,54541,55829,81618,567,948,1843,2067,2896,3146,3309,3312,3320,3326,3638,4189,4609,4615,4616,4869,5111,7295,7430,7873,10959,51142,91319,…	SLC25A5,ATF4,BAD,BID,BNIP3L,CASP1,CASP4,CD14,CD44,CD74,CDKN1A,CTSC,DDX5,ENO1,GSN,GSTP1,GZMB,HMOX1,HNRNPK,DNAJA1,HSPB1,LGALS3,NFE2L2,P4HB,PLAUR,PPIA,PPP1CA,PTPRC,RPL26,RPS3,RPS7,S100A8,S100A9,SOD1,TNFRSF1A,TPT1,TYROBP,UBB,VDAC2,XBP1,YWHAB,YWHAZ,HERPUD1,BCAP31,ACAA2,SIVA1,ERP29,PARK7,GABARAP,PPP1R15A,GHITM,PYCARD,RPS27L,DDIT4,SELENOS,ITM2C,B2M,CD36,DUSP1,ERCC1,GRN,HMGB1,HSPA5,HSPA8,HSP90AA1,HSP90AB…
8_Summary	GO Biological Processes	GO:0009636	response to toxic substance	-23.3855	-21.1372	52/506	30,60,100,241,301,328,468,567,572,801,824,929,948,1026,1267,1843,1938,1978,2098,2353,2879,2934,2944,2950,3162,3178,3939,4257,4258,4259,4780,5052,5111,5245,6001,6138,6188,6279,6280,6647,7284,7295,7296,9446,9588,10327,10935,11315,25824,55512,55829,373156,5034,25828,54205,47,217,231,3419,4190,5162,5880,6391,6817,8802,55577,949,8942,1512,645	ACAA1,ACTB,ADA,ALOX5AP,ANXA1,APEX1,ATF4,B2M,BAD,CALM1,CAPN2,CD14,CD36,CDKN1A,CNP,DUSP1,EEF2,EIF4EBP1,ESD,FOS,GPX4,GSN,GSTM1,GSTP1,HMOX1,HNRNPA1,LDHA,MGST1,MGST2,MGST3,NFE2L2,PRDX1,PCNA,PHB,RGS10,RPL15,RPS3,S100A8,S100A9,SOD1,TUFM,TXN,TXNRD1,GSTO1,PRDX6,AKR1A1,PRDX3,PARK7,PRDX5,SMPD3,SELENOS,GSTK1,P4HB,TXN2,CYCS,ACLY,ALDH2,AKR1B1,IDH3A,MDH1,PDHB,RAC2,SDHC,SULT1A1,SUCLG1,NAGK,SCARB1,KYNU,CTSH,BLVRB
9_Summary	GO Biological Processes	GO:0007005	mitochondrion organization	-23.2924	-21.0475	54/551	292,498,506,513,514,516,518,521,572,637,665,706,801,1267,1347,3002,3028,3313,3320,3329,4694,4695,4706,4707,4708,4709,4713,4714,4716,4718,4725,4728,4729,5245,5329,5880,7332,7417,7529,7534,8878,10134,10449,10730,10935,11315,11337,25994,27069,29108,51142,54205,55967,140823,788,7351,3301,7805,708,8655,3326,60,2934,3689,3958,7430,8673,1026,3315,4046,4609	SLC25A5,ATP5F1A,ATP5F1B,ATP5F1D,ATP5F1E,ATP5MC1,ATP5MC3,ATP5ME,BAD,BID,BNIP3L,TSPO,CALM1,CNP,COX7A2,GZMB,HSD17B10,HSPA9,HSP90AA1,HSPD1,NDUFA1,NDUFA2,NDUFAB1,NDUFB1,NDUFB2,NDUFB3,NDUFB7,NDUFB8,NDUFB10,NDUFC2,NDUFS5,NDUFS8,NDUFV2,PHB,PLAUR,RAC2,UBE2L3,VDAC2,YWHAB,YWHAZ,SQSTM1,BCAP31,ACAA2,YME1L1,PRDX3,PARK7,GABARAP,HIGD1A,GHITM,PYCARD,CHCHD2,CYCS,NDUFA12,ROMO1,SLC25A20,UCP2,DNAJA1,LAPTM5,C1QBP,DYNL…
10_Summary	GO Biological Processes	GO:0010942	positive regulation of cell death	-22.81	-20.5716	61/725	301,468,572,637,665,706,708,824,834,837,948,1026,1075,1512,1843,2353,2896,2934,3002,3146,3162,3301,3329,3336,3486,3689,3939,4605,4609,4616,5245,5329,5499,5608,5788,6154,6188,6194,6201,6233,6279,6280,6647,6659,7132,7305,7314,7316,7351,7529,7534,7805,8878,10134,10284,11315,29108,51065,54205,54541,81618,302,684,960,1471,1475,1476,2597,5037,5176,5265,5641,5720,7076,9709,10653,10935,11047,23204,25824,…	ANXA1,ATF4,BAD,BID,BNIP3L,TSPO,C1QBP,CAPN2,CASP1,CASP4,CD36,CDKN1A,CTSC,CTSH,DUSP1,FOS,GRN,GSN,GZMB,HMGB1,HMOX1,DNAJA1,HSPD1,HSPE1,IGFBP3,ITGB2,LDHA,MYBL2,MYC,GADD45B,PHB,PLAUR,PPP1CA,MAP2K6,PTPRC,RPL26,RPS3,RPS6,RPS7,RPS27A,S100A8,S100A9,SOD1,SOX4,TNFRSF1A,TYROBP,UBB,UBC,UCP2,YWHAB,YWHAZ,LAPTM5,SQSTM1,BCAP31,SAP18,PARK7,PYCARD,RPS27L,CYCS,DDIT4,ITM2C,ANXA2,BST2,CD44,CST3,CSTA,CSTB,GAPDH,PEBP1,SE…
11_Summary	KEGG Pathway	ko04141	Protein processing in endoplasmic reticulum	-19.5396	-17.3794	29/166	468,811,824,1603,3301,3309,3312,3320,3326,4780,5034,6185,6745,6747,6748,7184,7494,9601,9709,9978,10130,10134,10952,10961,23480,23645,51726,55829,91319,1200,3313,3315,3329,3336,4000,4189,7873,10959,27230,23753,7453,837,1938,11315,8894	ATF4,CALR,CAPN2,DAD1,DNAJA1,HSPA5,HSPA8,HSP90AA1,HSP90AB1,NFE2L2,P4HB,RPN2,SSR1,SSR3,SSR4,HSP90B1,XBP1,PDIA4,HERPUD1,RBX1,PDIA6,BCAP31,SEC61B,ERP29,SEC61G,PPP1R15A,DNAJB11,SELENOS,DERL3,TPP1,HSPA9,HSPB1,HSPD1,HSPE1,LMNA,DNAJB9,MANF,TMED2,SERP1,SDF2L1,WARS1,CASP4,EEF2,PARK7,EIF2S2
12_Summary	GO Biological Processes	GO:0006979	response to oxidative stress	-17.347	-15.2998	42/451	100,301,328,468,572,824,948,1843,1938,2067,2353,2879,2950,3162,3315,3939,4257,4521,4728,4780,5034,5052,5111,5478,5693,6188,6647,7295,7296,7351,9555,9588,10935,11315,25824,25828,51142,54205,55512,55829,55967,140823,231,241,513,567,706,801,805,811,929,2805,2934,3178,3309,5176,5359,5499,5641,6279,1978,3320,5245,6138,7284,9349,60,3326,4609,6001,7184,7431,53335,54541	ADA,ANXA1,APEX1,ATF4,BAD,CAPN2,CD36,DUSP1,EEF2,ERCC1,FOS,GPX4,GSTP1,HMOX1,HSPB1,LDHA,MGST1,NUDT1,NDUFS8,NFE2L2,P4HB,PRDX1,PCNA,PPIA,PSMB5,RPS3,SOD1,TXN,TXNRD1,UCP2,MACROH2A1,PRDX6,PRDX3,PARK7,PRDX5,TXN2,CHCHD2,CYCS,SMPD3,SELENOS,NDUFA12,ROMO1,AKR1B1,ALOX5AP,ATP5F1D,B2M,TSPO,CALM1,CALM2,CALR,CD14,GOT1,GSN,HNRNPA1,HSPA5,SERPINF1,PLSCR1,PPP1CA,LGMN,S100A8,EIF4EBP1,HSP90AA1,PHB,RPL15,TUFM,RPL23,ACTB,…
13_Summary	KEGG Pathway	ko05418	Fluid shear stress and atherosclerosis	-15.9248	-13.9672	24/142	60,71,387,801,805,1843,2353,2944,2950,3162,3320,3326,4257,4258,4259,4780,5608,5880,7132,7184,7295,8878,9446,25828,30,241,645,873,1622,1831,2289,2495,2512,4609,4616,5052,5265,6342,6817,7296,8140,9588,2098,10327,373156,231,572,637,896,1026,1164,2778,3459,4792,7076,7170,9978,54205,2067,100,1727,3309,5111,5176,5447,6001,6647,54541,80777,47,3074,3313,5162,8942,9022,11315,64834,217,1312,2879,5034,5359,…	ACTB,ACTG1,RHOA,CALM1,CALM2,DUSP1,FOS,GSTM1,GSTP1,HMOX1,HSP90AA1,HSP90AB1,MGST1,MGST2,MGST3,NFE2L2,MAP2K6,RAC2,TNFRSF1A,HSP90B1,TXN,SQSTM1,GSTO1,TXN2,ACAA1,ALOX5AP,BLVRB,CBR1,DBI,TSC22D3,FKBP5,FTH1,FTL,MYC,GADD45B,PRDX1,SERPINA1,SCP2,SULT1A1,TXNRD1,SLC7A5,PRDX6,ESD,AKR1A1,GSTK1,AKR1B1,BAD,BID,CCND3,CDKN1A,CKS2,GNAS,IFNGR1,NFKBIA,TIMP1,TPM3,RBX1,CYCS,ERCC1,ADA,CYB5R3,HSPA5,PCNA,SERPINF1,POR,RGS10,…
14_Summary	GO Biological Processes	GO:0034248	regulation of cellular amide metabolic process	-14.6808	-12.7644	41/511	468,708,811,1153,1915,1938,1978,1983,1984,2597,3002,3315,3459,4691,4780,4869,5223,5315,5499,5935,6125,6134,6154,6156,6169,6188,6208,6659,6726,7132,7431,7555,7832,8663,10209,10959,23521,23645,26986,51065,55512	ATF4,C1QBP,CALR,CIRBP,EEF1A1,EEF2,EIF4EBP1,EIF5,EIF5A,GAPDH,GZMB,HSPB1,IFNGR1,NCL,NFE2L2,NPM1,PGAM1,PKM,PPP1CA,RBM3,RPL5,RPL10,RPL26,RPL30,RPL38,RPS3,RPS14,SOX4,SRP9,TNFRSF1A,VIM,CNBP,BTG2,EIF3C,EIF1,TMED2,RPL13A,PPP1R15A,PABPC1,RPS27L,SMPD3
15_Summary	GO Biological Processes	GO:0009060	aerobic respiration	-13.789	-11.9072	18/86	513,1327,1329,1337,1340,1345,1350,1351,3419,4190,4728,5162,6391,7388,8802,9377,29796,54205,637,665,834,900,1026,2353,3486,4869,5052,5111,5518,5608,5928,6233,7295,7296,7314,7316,7529,7534,7832,25824,28956,54541,1347,1537,7169,7170,7171,27089,25994	ATP5F1D,COX4I1,COX5B,COX6A1,COX6B1,COX6C,COX7C,COX8A,IDH3A,MDH1,NDUFS8,PDHB,SDHC,UQCRH,SUCLG1,COX5A,UQCR10,CYCS,BID,BNIP3L,CASP1,CCNG1,CDKN1A,FOS,IGFBP3,NPM1,PRDX1,PCNA,PPP2R1A,MAP2K6,RBBP4,RPS27A,TXN,TXNRD1,UBB,UBC,YWHAB,YWHAZ,BTG2,PRDX5,LAMTOR2,DDIT4,COX7A2,CYC1,TPM2,TPM3,TPM4,UQCRQ,HIGD1A
16_Summary	GO Biological Processes	GO:0071349	cellular response to interleukin-12	-12.8825	-11.0328	14/49	302,961,1072,3181,3313,3936,4478,5034,5478,6175,6647,6888,6950,9446	ANXA2,CD47,CFL1,HNRNPA2B1,HSPA9,LCP1,MSN,P4HB,PPIA,RPLP0,SOD1,TALDO1,TCP1,GSTO1
17_Summary	GO Biological Processes	GO:0032787	monocarboxylic acid metabolic process	-12.881	-11.0327	44/659	30,47,226,241,301,468,873,948,972,1666,1891,1892,2023,2108,2109,2171,2597,2879,2944,2950,3028,3032,3033,3638,3712,3939,4706,5162,5223,5230,5315,5730,6342,7132,7167,7494,8942,10327,10449,11315,11343,51181,54541,64834,2805,4258,4259,4942,55512,231,706,788,1622,2222,2224,3074,5499,5641,5660,5901,7296,7329,7357,11010,11145,27242,84803,122618,824,949,1727,5359,6647	ACAA1,ACLY,ALDOA,ALOX5AP,ANXA1,ATF4,CBR1,CD36,CD74,DECR1,ECH1,ECHS1,ENO1,ETFA,ETFB,FABP5,GAPDH,GPX4,GSTM1,GSTP1,HSD17B10,HADHB,HADH,INSIG1,IVD,LDHA,NDUFAB1,PDHB,PGAM1,PGK1,PKM,PTGDS,SCP2,TNFRSF1A,TPI1,XBP1,KYNU,AKR1A1,ACAA2,PARK7,MGLL,DCXR,DDIT4,ELOVL1,GOT1,MGST2,MGST3,OAT,SMPD3,AKR1B1,TSPO,SLC25A20,DBI,FDFT1,FDPS,HEXB,PPP1CA,LGMN,PSAP,RAN,TXNRD1,UBE2I,UGCG,GLIPR1,PLAAT3,TNFRSF21,GPAT3,PLD4,CAPN2…
18_Summary	GO Biological Processes	GO:0044282	small molecule catabolic process	-12.6783	-10.8353	36/458	30,100,217,226,572,949,960,1666,1891,1892,2023,2098,2108,2109,2597,2805,3028,3032,3033,3074,3712,4521,4942,5223,5230,5315,6342,6817,7167,8942,10327,10449,11315,25828,51181,55577,2171,4258,9588,11343,55512,47,1622,4706,11145,788,64834,7453	ACAA1,ADA,ALDH2,ALDOA,BAD,SCARB1,CD44,DECR1,ECH1,ECHS1,ENO1,ESD,ETFA,ETFB,GAPDH,GOT1,HSD17B10,HADHB,HADH,HEXB,IVD,NUDT1,OAT,PGAM1,PGK1,PKM,SCP2,SULT1A1,TPI1,KYNU,AKR1A1,ACAA2,PARK7,TXN2,DCXR,NAGK,FABP5,MGST2,PRDX6,MGLL,SMPD3,ACLY,DBI,NDUFAB1,PLAAT3,SLC25A20,ELOVL1,WARS1
19_Summary	GO Biological Processes	GO:0006457	protein folding	-12.6599	-10.8195	26/235	567,811,972,2280,2289,2896,3301,3309,3312,3313,3315,3320,3326,3329,3336,5034,5478,5479,6950,7184,9601,10130,10961,22948,23753,51726,5928	B2M,CALR,CD74,FKBP1A,FKBP5,GRN,DNAJA1,HSPA5,HSPA8,HSPA9,HSPB1,HSP90AA1,HSP90AB1,HSPD1,HSPE1,P4HB,PPIA,PPIB,TCP1,HSP90B1,PDIA4,PDIA6,ERP29,CCT5,SDF2L1,DNAJB11,RBBP4
20_Summary	KEGG Pathway	hsa05169	Epstein-Barr virus infection	-12.5751	-10.7367	29/299	567,637,811,896,960,1026,3119,3123,3312,3315,3665,4609,4615,4616,4792,5608,5704,5710,5713,5714,5757,5901,7431,7529,7534,9636,11047,29760,54205,468,572,2353,5111,949,5518,7132,387,2934,3190,5315	B2M,BID,CALR,CCND3,CD44,CDKN1A,HLA-DQB1,HLA-DRB1,HSPA8,HSPB1,IRF7,MYC,MYD88,GADD45B,NFKBIA,MAP2K6,PSMC4,PSMD4,PSMD7,PSMD8,PTMA,RAN,VIM,YWHAB,YWHAZ,ISG15,ADRM1,BLNK,CYCS,ATF4,BAD,FOS,PCNA,SCARB1,PPP2R1A,TNFRSF1A,RHOA,GSN,HNRNPK,PKM

## Sheet: Monocytes
GroupID	Category	Term	Description	LogP	Log(q-value)	InTerm_InList	Genes	Symbols
1_Summary	GO Biological Processes	GO:0043299	leukocyte degranulation	-56.0264	-51.6674	80/537	226,302,353,387,427,567,684,929,948,960,961,963,968,1075,1471,1476,1508,1509,1512,1520,1604,1727,1915,1938,2207,2219,2268,2495,2512,2665,2896,2950,3055,3074,3146,3162,3312,3320,3326,3417,3689,3958,4048,4069,4257,5199,5223,5265,5315,5329,5478,5660,5689,5695,5701,5702,5777,5788,5880,6279,6280,6282,7133,7305,7520,8655,8673,8804,9961,10092,10159,10487,10577,10875,11010,11151,23406,28956,29108,51316,5…	ALDOA,ANXA2,APRT,RHOA,ASAH1,B2M,BST2,CD14,CD36,CD44,CD47,CD53,CD68,CTSC,CST3,CSTB,CTSB,CTSD,CTSH,CTSS,CD55,CYB5R3,EEF1A1,EEF2,FCER1G,FCN1,FGR,FTH1,FTL,GDI2,GRN,GSTP1,HCK,HEXB,HMGB1,HMOX1,HSPA8,HSP90AA1,HSP90AB1,IDH1,ITGB2,LGALS3,LTA4H,LYZ,MGST1,CFP,PGAM1,SERPINA1,PKM,PLAUR,PPIA,PSAP,PSMB1,PSMB7,PSMC2,PSMC3,PTPN6,PTPRC,RAC2,S100A8,S100A9,S100A11,TNFRSF1B,TYROBP,XRCC5,DYNLL1,VAMP8,CREG1,MVP,ARPC5,A…
2_Summary	Reactome Gene Sets	R-HSA-8953897	Cellular responses to external stimuli	-51.2092	-47.9965	79/598	526,533,1026,1915,2289,2353,2950,3015,3021,3301,3309,3312,3320,3326,3337,4502,4688,5034,5052,5685,5687,5688,5689,5692,5693,5694,5695,5701,5702,5704,5710,5714,5720,5721,6128,6129,6134,6137,6138,6157,6160,6164,6168,6170,6175,6176,6189,6194,6205,6207,6208,6209,6210,6223,6224,6229,6232,6647,6648,6923,7296,7314,7316,7846,7867,8655,8894,8992,9296,9349,10049,10376,10935,10963,23521,25824,28956,51065,542…	ATP6V1B2,ATP6V0B,CDKN1A,EEF1A1,FKBP5,FOS,GSTP1,H2AZ1,H3-3B,DNAJA1,HSPA5,HSPA8,HSP90AA1,HSP90AB1,DNAJB1,MT2A,NCF2,P4HB,PRDX1,PSMA4,PSMA6,PSMA7,PSMB1,PSMB4,PSMB5,PSMB6,PSMB7,PSMC2,PSMC3,PSMC4,PSMD4,PSMD8,PSME1,PSME2,RPL6,RPL7,RPL10,RPL13,RPL15,RPL27A,RPL31,RPL34,RPL37A,RPL39,RPLP0,RPLP1,RPS3A,RPS6,RPS11,RPS13,RPS14,RPS15,RPS15A,RPS19,RPS20,RPS24,RPS27,SOD1,SOD2,ELOB,TXNRD1,UBB,UBC,TUBA1A,MAPKAPK3,D…
3_Summary	Reactome Gene Sets	R-HSA-1280215	Cytokine Signaling in Immune system	-41.6467	-38.5889	75/707	301,302,567,684,834,948,960,998,1026,1072,1436,1848,1973,2353,2537,2634,3055,3146,3162,3181,3312,3320,3459,3627,3659,3689,3726,3936,4478,4502,4609,4615,4792,4938,5034,5478,5518,5685,5687,5688,5689,5692,5693,5694,5695,5701,5702,5704,5710,5714,5720,5721,5777,6175,6347,6647,6648,6772,6888,6950,7076,7132,7133,7314,7316,7431,7534,7867,8878,9246,9446,9636,10346,10410,10581,60,71,100,712,713,929,961,150…	ANXA1,ANXA2,B2M,BST2,CASP1,CD36,CD44,CDC42,CDKN1A,CFL1,CSF1R,DUSP6,EIF4A1,FOS,IFI6,GBP2,HCK,HMGB1,HMOX1,HNRNPA2B1,HSPA8,HSP90AA1,IFNGR1,CXCL10,IRF1,ITGB2,JUNB,LCP1,MSN,MT2A,MYC,MYD88,NFKBIA,OAS1,P4HB,PPIA,PPP2R1A,PSMA4,PSMA6,PSMA7,PSMB1,PSMB4,PSMB5,PSMB6,PSMB7,PSMC2,PSMC3,PSMC4,PSMD4,PSMD8,PSME1,PSME2,PTPN6,RPLP0,CCL2,SOD1,SOD2,STAT1,TALDO1,TCP1,TIMP1,TNFRSF1A,TNFRSF1B,UBB,UBC,VIM,YWHAZ,MAPKAPK3,…
4_Summary	WikiPathways	WP3888	VEGFA-VEGFR2 Signaling Pathway	-28.1701	-25.3427	49/435	71,226,301,387,389,811,998,1072,1666,2130,2597,3146,3164,3301,3315,3320,3418,3939,4673,4688,4792,5034,5216,5230,5329,5499,5710,5757,5777,6129,6194,6205,6301,6347,6418,6648,6772,7086,7170,7430,9168,9709,10130,10963,23521,23753,26986,54205,83442	ACTG1,ALDOA,ANXA1,RHOA,RHOC,CALR,CDC42,CFL1,DECR1,EWSR1,GAPDH,HMGB1,NR4A1,DNAJA1,HSPB1,HSP90AA1,IDH2,LDHA,NAP1L1,NCF2,NFKBIA,P4HB,PFN1,PGK1,PLAUR,PPP1CA,PSMD4,PTMA,PTPN6,RPL7,RPS6,RPS11,SARS1,CCL2,SET,SOD2,STAT1,TKT,TPM3,EZR,TMSB10,HERPUD1,PDIA6,STIP1,RPL13A,SDF2L1,PABPC1,CYCS,SH3BGRL3
5_Summary	GO Biological Processes	GO:0010942	positive regulation of cell death	-22.2547	-19.7347	54/725	301,637,665,706,712,834,837,948,998,1026,1075,1509,1512,1545,1843,1848,2353,2896,3146,3162,3301,3329,3336,3676,3689,3939,4609,4616,5329,5499,5788,6194,6279,6280,6347,6647,6648,7132,7133,7305,7314,7316,7351,7529,7534,7805,8743,8878,10284,10550,10553,29108,51065,54205,302,334,684,831,960,1471,1475,1476,2537,2597,5265,5272,5720,5721,7076,9709,10049,10935,11047,25824,26999,2023,4780,5701,5702,5704,69…	ANXA1,BID,BNIP3L,TSPO,C1QA,CASP1,CASP4,CD36,CDC42,CDKN1A,CTSC,CTSD,CTSH,CYP1B1,DUSP1,DUSP6,FOS,GRN,HMGB1,HMOX1,DNAJA1,HSPD1,HSPE1,ITGA4,ITGB2,LDHA,MYC,GADD45B,PLAUR,PPP1CA,PTPRC,RPS6,S100A8,S100A9,CCL2,SOD1,SOD2,TNFRSF1A,TNFRSF1B,TYROBP,UBB,UBC,UCP2,YWHAB,YWHAZ,LAPTM5,TNFSF10,SQSTM1,SAP18,ARL6IP5,HTATIP2,PYCARD,RPS27L,CYCS,ANXA2,APLP2,BST2,CAST,CD44,CST3,CSTA,CSTB,IFI6,GAPDH,SERPINA1,SERPINB9,PSM…
6_Summary	GO Biological Processes	GO:0097190	apoptotic signaling pathway	-21.5392	-19.0668	48/585	292,597,637,665,834,837,929,960,972,1026,1075,1524,1545,1655,2023,2537,2950,3162,3190,3301,3315,3958,4780,5034,5329,5478,5499,5788,6279,6280,6647,6648,7132,7133,7178,7305,7314,7529,7534,8743,9709,10449,10550,10961,11337,27069,29108,51065,567,948,998,1843,2896,3146,3309,3312,3320,3326,3337,3638,4609,4615,4616,7430,10049	SLC25A5,BCL2A1,BID,BNIP3L,CASP1,CASP4,CD14,CD44,CD74,CDKN1A,CTSC,CX3CR1,CYP1B1,DDX5,ENO1,IFI6,GSTP1,HMOX1,HNRNPK,DNAJA1,HSPB1,LGALS3,NFE2L2,P4HB,PLAUR,PPIA,PPP1CA,PTPRC,S100A8,S100A9,SOD1,SOD2,TNFRSF1A,TNFRSF1B,TPT1,TYROBP,UBB,YWHAB,YWHAZ,TNFSF10,HERPUD1,ACAA2,ARL6IP5,ERP29,GABARAP,GHITM,PYCARD,RPS27L,B2M,CD36,CDC42,DUSP1,GRN,HMGB1,HSPA5,HSPA8,HSP90AA1,HSP90AB1,DNAJB1,INSIG1,MYC,MYD88,GADD45B,EZR…
7_Summary	GO Biological Processes	GO:0055114	oxidation-reduction process	-20.5362	-18.0858	44/512	216,217,226,637,801,1327,1329,1340,1347,1351,1666,1891,1892,2023,2109,2597,2745,3032,3146,3162,3417,3418,4190,4609,4688,4694,4706,4708,5166,5223,5230,5315,5499,6342,7167,9377,10327,10449,10935,27069,27089,29796,54205,58472,498,506,521,3939,100,353,526,706,1622,1806,3312,5901,6817,6888,7086,8942,10654,51181,64834,805,7132,91860,533,8992,9296,3936,292,7351,7314,9246,998,6347,6647,6648,5052,7296,752…	ALDH1A1,ALDH2,ALDOA,BID,CALM1,COX4I1,COX5B,COX6B1,COX7A2,COX8A,DECR1,ECH1,ECHS1,ENO1,ETFB,GAPDH,GLRX,HADHB,HMGB1,HMOX1,IDH1,IDH2,MDH1,MYC,NCF2,NDUFA1,NDUFAB1,NDUFB2,PDK4,PGAM1,PGK1,PKM,PPP1CA,SCP2,TPI1,COX5A,AKR1A1,ACAA2,PRDX3,GHITM,UQCRQ,UQCR10,CYCS,SQOR,ATP5F1A,ATP5F1B,ATP5ME,LDHA,ADA,APRT,ATP6V1B2,TSPO,DBI,DPYD,HSPA8,RAN,SULT1A1,TALDO1,TKT,KYNU,PMVK,DCXR,ELOVL1,CALM2,TNFRSF1A,CALML4,ATP6V0B,AT…
8_Summary	WikiPathways	WP2882	Nuclear Receptors Meta-Pathway	-18.9191	-16.5515	34/317	645,873,1028,1545,1622,1831,2289,2495,2512,2941,2944,2950,3084,3162,3320,3326,3337,3726,4257,4259,4609,4616,4780,5052,5166,5265,5272,5552,5997,6342,6347,6817,7296,8878,60,71,387,801,805,1514,1843,2353,4688,5880,7132,9446,91860,10327,373156,637,896,998,1026,1436,3459,4792,6772,6923,7076,7170,54205,2879,3417,3418,216,217,1312,1593,1727,5447,6916,1462,3074,6647,8942,10550,10654,58472,64834,100,3309,…	BLVRB,CBR1,CDKN1C,CYP1B1,DBI,TSC22D3,FKBP5,FTH1,FTL,GSTA4,GSTM1,GSTP1,NRG1,HMOX1,HSP90AA1,HSP90AB1,DNAJB1,JUNB,MGST1,MGST3,MYC,GADD45B,NFE2L2,PRDX1,PDK4,SERPINA1,SERPINB9,SRGN,RGS2,SCP2,CCL2,SULT1A1,TXNRD1,SQSTM1,ACTB,ACTG1,RHOA,CALM1,CALM2,CTSL,DUSP1,FOS,NCF2,RAC2,TNFRSF1A,GSTO1,CALML4,AKR1A1,GSTK1,BID,CCND3,CDC42,CDKN1A,CSF1R,IFNGR1,NFKBIA,STAT1,ELOB,TIMP1,TPM3,CYCS,GPX4,IDH1,IDH2,ALDH1A1,ALDH2…
9_Summary	GO Biological Processes	GO:0071349	cellular response to interleukin-12	-17.192	-15.0263	16/49	302,961,998,1072,3181,3936,4478,5034,5478,5721,6175,6647,6648,6888,6950,9446,6772	ANXA2,CD47,CDC42,CFL1,HNRNPA2B1,LCP1,MSN,P4HB,PPIA,PSME2,RPLP0,SOD1,SOD2,TALDO1,TCP1,GSTO1,STAT1
10_Summary	Reactome Gene Sets	R-HSA-109582	Hemostasis	-16.5849	-14.4836	43/620	60,226,302,308,334,387,483,801,805,948,960,961,962,972,998,1072,2207,2268,3021,3309,3659,3676,3689,5216,5265,5329,5478,5518,5552,5660,5777,5880,6281,6520,6647,7076,7534,7846,8407,9056,10376,10487,11343	ACTB,ALDOA,ANXA2,ANXA5,APLP2,RHOA,ATP1B3,CALM1,CALM2,CD36,CD44,CD47,CD48,CD74,CDC42,CFL1,FCER1G,FGR,H3-3B,HSPA5,IRF1,ITGA4,ITGB2,PFN1,SERPINA1,PLAUR,PPIA,PPP2R1A,SRGN,PSAP,PTPN6,RAC2,S100A10,SLC3A2,SOD1,TIMP1,YWHAZ,TUBA1A,TAGLN2,SLC7A7,TUBA1B,CAP1,MGLL
11_Summary	KEGG Pathway	hsa05169	Epstein-Barr virus infection	-15.0306	-13.0258	29/299	567,637,811,896,960,1026,2268,3312,3315,3627,4609,4615,4616,4792,4938,5701,5702,5704,5710,5714,5757,5901,6772,7431,7529,7534,9636,11047,54205	B2M,BID,CALR,CCND3,CD44,CDKN1A,FGR,HSPA8,HSPB1,CXCL10,MYC,MYD88,GADD45B,NFKBIA,OAS1,PSMC2,PSMC3,PSMC4,PSMD4,PSMD8,PTMA,RAN,STAT1,VIM,YWHAB,YWHAZ,ISG15,ADRM1,CYCS
12_Summary	GO Biological Processes	GO:0034341	response to interferon-gamma	-14.7496	-12.7562	24/197	567,684,834,960,961,972,998,2597,2634,3055,3326,3459,3659,4502,4938,6347,6772,7431,8942,10096,10346,10410,10581,23521,5777,2537,3627,9636	B2M,BST2,CASP1,CD44,CD47,CD74,CDC42,GAPDH,GBP2,HCK,HSP90AB1,IFNGR1,IRF1,MT2A,OAS1,CCL2,STAT1,VIM,KYNU,ACTR3,TRIM22,IFITM3,IFITM2,RPL13A,PTPN6,IFI6,CXCL10,ISG15
13_Summary	GO Biological Processes	GO:0006909	phagocytosis	-14.7049	-12.7134	32/382	60,71,301,811,929,948,961,998,2207,2214,2219,2268,3055,3146,3320,3326,3689,4615,4688,5359,5788,5880,6347,6647,7305,10092,10095,10096,10109,11151,26999,29108,389,637,822,1978,3021,3059,3084,3309,3312,3638,3936,3958,4478,5216,5701,5702,5704,7453,9168,23406,23521,387,7430,7534,7846,10376,1072,226,567,1471,1545,2280,4739,5204,6281,7170,7171,7431,10049,397,684,1436,4637,9788,10487,58527,834,2353,3459,…	ACTB,ACTG1,ANXA1,CALR,CD14,CD36,CD47,CDC42,FCER1G,FCGR3A,FCN1,FGR,HCK,HMGB1,HSP90AA1,HSP90AB1,ITGB2,MYD88,NCF2,PLSCR1,PTPRC,RAC2,CCL2,SOD1,TYROBP,ARPC5,ARPC1B,ACTR3,ARPC2,CORO1A,CYFIP2,PYCARD,RHOC,BID,CAPG,EIF4EBP1,H3-3B,HCLS1,NRG1,HSPA5,HSPA8,INSIG1,LCP1,LGALS3,MSN,PFN1,PSMC2,PSMC3,PSMC4,WARS1,TMSB10,COTL1,RPL13A,RHOA,EZR,YWHAZ,TUBA1A,TUBA1B,CFL1,ALDOA,B2M,CST3,CYP1B1,FKBP1A,NEDD9,PFDN5,S100A10,…
14_Summary	GO Biological Processes	GO:0009636	response to toxic substance	-14.2729	-12.3049	36/506	60,100,301,567,801,929,948,1026,1545,1843,1938,1978,2353,2879,2944,2950,3162,3178,3939,4257,4259,4502,4780,5052,5997,6138,6279,6280,6647,6648,7296,9446,10327,10935,25824,373156,3315,3417,4688,5034,5478,5693,7351,10550,54205	ACTB,ADA,ANXA1,B2M,CALM1,CD14,CD36,CDKN1A,CYP1B1,DUSP1,EEF2,EIF4EBP1,FOS,GPX4,GSTM1,GSTP1,HMOX1,HNRNPA1,LDHA,MGST1,MGST3,MT2A,NFE2L2,PRDX1,RGS2,RPL15,S100A8,S100A9,SOD1,SOD2,TXNRD1,GSTO1,AKR1A1,PRDX3,PRDX5,GSTK1,HSPB1,IDH1,NCF2,P4HB,PPIA,PSMB5,UCP2,ARL6IP5,CYCS
15_Summary	GO Biological Processes	GO:0032787	monocarboxylic acid metabolic process	-14.2102	-12.251	41/659	226,301,427,873,948,972,1462,1545,1593,1666,1891,1892,2023,2109,2597,2879,2944,2950,3032,3417,3418,3638,3939,4048,4706,5166,5223,5230,5315,6342,6916,7132,7167,8942,10327,10449,11343,27163,51181,59342,64834,1806,4259,4942,123,706,788,1622,2222,2224,3074,3422,5499,5660,5901,7296,7329,10654,11010,79887,1727,5359,6647	ALDOA,ANXA1,ASAH1,CBR1,CD36,CD74,VCAN,CYP1B1,CYP27A1,DECR1,ECH1,ECHS1,ENO1,ETFB,GAPDH,GPX4,GSTM1,GSTP1,HADHB,IDH1,IDH2,INSIG1,LDHA,LTA4H,NDUFAB1,PDK4,PGAM1,PGK1,PKM,SCP2,TBXAS1,TNFRSF1A,TPI1,KYNU,AKR1A1,ACAA2,MGLL,NAAA,DCXR,SCPEP1,ELOVL1,DPYD,MGST3,OAT,PLIN2,TSPO,SLC25A20,DBI,FDFT1,FDPS,HEXB,IDI1,PPP1CA,PSAP,RAN,TXNRD1,UBE2I,PMVK,GLIPR1,PLBD1,CYB5R3,PLSCR1,SOD1
16_Summary	Reactome Gene Sets	R-HSA-195258	RHO GTPase Effectors	-14.0102	-12.0578	29/327	60,71,387,389,801,805,998,1072,3015,3021,4637,4688,5216,5518,5880,6232,6279,6280,7529,7534,7846,8655,10092,10095,10096,10109,10376,10627,26999,397,3320,3326,712,713,831,1524,3312,5552,7402	ACTB,ACTG1,RHOA,RHOC,CALM1,CALM2,CDC42,CFL1,H2AZ1,H3-3B,MYL6,NCF2,PFN1,PPP2R1A,RAC2,RPS27,S100A8,S100A9,YWHAB,YWHAZ,TUBA1A,DYNLL1,ARPC5,ARPC1B,ACTR3,ARPC2,TUBA1B,MYL12A,CYFIP2,ARHGDIB,HSP90AA1,HSP90AB1,C1QA,C1QB,CAST,CX3CR1,HSPA8,SRGN,UTRN
17_Summary	GO Biological Processes	GO:0006457	protein folding	-13.0238	-11.1228	24/235	567,811,972,2280,2289,2896,3301,3309,3312,3315,3320,3326,3329,3336,3337,5034,5204,5478,6950,10049,10130,10961,22948,23753	B2M,CALR,CD74,FKBP1A,FKBP5,GRN,DNAJA1,HSPA5,HSPA8,HSPB1,HSP90AA1,HSP90AB1,HSPD1,HSPE1,DNAJB1,P4HB,PFDN5,PPIA,TCP1,DNAJB6,PDIA6,ERP29,CCT5,SDF2L1
18_Summary	GO Biological Processes	GO:0050900	leukocyte migration	-12.668	-10.7774	34/511	100,301,387,483,811,960,961,962,972,998,1436,1524,1843,2207,3055,3146,3162,3627,3676,3689,3958,4478,4615,5478,5777,5880,6223,6279,6280,6347,6520,9056,11151,29108,2950,3164,3315,3084,5329,7430	ADA,ANXA1,RHOA,ATP1B3,CALR,CD44,CD47,CD48,CD74,CDC42,CSF1R,CX3CR1,DUSP1,FCER1G,HCK,HMGB1,HMOX1,CXCL10,ITGA4,ITGB2,LGALS3,MSN,MYD88,PPIA,PTPN6,RAC2,RPS19,S100A8,S100A9,CCL2,SLC3A2,SLC7A7,CORO1A,PYCARD,GSTP1,NR4A1,HSPB1,NRG1,PLAUR,EZR
19_Summary	KEGG Pathway	ko05152	Tuberculosis	-12.6499	-10.7608	21/179	387,533,637,801,805,929,972,1509,1520,2207,2214,3329,3459,3689,4046,4615,6772,7132,11151,54205,91860,712,713,834,1072,2353,3183,3659,29108,1915,3312,4792	RHOA,ATP6V0B,BID,CALM1,CALM2,CD14,CD74,CTSD,CTSS,FCER1G,FCGR3A,HSPD1,IFNGR1,ITGB2,LSP1,MYD88,STAT1,TNFRSF1A,CORO1A,CYCS,CALML4,C1QA,C1QB,CASP1,CFL1,FOS,HNRNPC,IRF1,PYCARD,EEF1A1,HSPA8,NFKBIA
20_Summary	GO Biological Processes	GO:0051186	cofactor metabolic process	-12.4592	-10.5803	37/613	226,645,706,1622,1727,2023,2597,2941,2944,2950,3162,3417,3418,3939,4190,4780,5052,5166,5223,5230,5315,5880,6647,6648,6888,7086,7167,8942,9446,10327,10550,10654,10935,25824,51181,64834,373156,216,801,805,960,1462,3074,5518,7314,7316,1892,123,2353,3398,3689,217,3146,4938,5499,1026,1978,3459,6194,6923,7076,6520,55577,100,353,498,506,521,1152,2224,3422,5359,8878,1806,79887,23753,27230	ALDOA,BLVRB,TSPO,DBI,CYB5R3,ENO1,GAPDH,GSTA4,GSTM1,GSTP1,HMOX1,IDH1,IDH2,LDHA,MDH1,NFE2L2,PRDX1,PDK4,PGAM1,PGK1,PKM,RAC2,SOD1,SOD2,TALDO1,TKT,TPI1,KYNU,GSTO1,AKR1A1,ARL6IP5,PMVK,PRDX3,PRDX5,DCXR,ELOVL1,GSTK1,ALDH1A1,CALM1,CALM2,CD44,VCAN,HEXB,PPP2R1A,UBB,UBC,ECHS1,PLIN2,FOS,ID2,ITGB2,ALDH2,HMGB1,OAS1,PPP1CA,CDKN1A,EIF4EBP1,IFNGR1,RPS6,ELOB,TIMP1,SLC3A2,NAGK,ADA,APRT,ATP5F1A,ATP5F1B,ATP5ME,CKB,FDP…

## Sheet: NK-cells
GroupID	Category	Term	Description	LogP	Log(q-value)	InTerm_InList	Genes	Symbols
1_Summary	GO Biological Processes	GO:0006402	mRNA catabolic process	-100	-96.3401	119/378	328,678,1153,1655,3183,3312,3315,3921,4736,4869,5515,5518,5682,5683,5684,5685,5687,5688,5689,5690,5692,5693,5694,5695,5700,5701,5702,5704,5705,5707,5708,5710,5713,5714,5717,5720,5721,6122,6124,6125,6128,6129,6130,6132,6133,6134,6135,6136,6137,6138,6141,6142,6143,6144,6146,6147,6152,6154,6155,6156,6157,6158,6159,6160,6161,6164,6165,6167,6168,6169,6170,6175,6176,6181,6187,6188,6189,6191,6193,6194,6…	APEX1,ZFP36L2,CIRBP,DDX5,HNRNPC,HSPA8,HSPB1,RPSA,RPL10A,NPM1,PPP2CA,PPP2R1A,PSMA1,PSMA2,PSMA3,PSMA4,PSMA6,PSMA7,PSMB1,PSMB2,PSMB4,PSMB5,PSMB6,PSMB7,PSMC1,PSMC2,PSMC3,PSMC4,PSMC5,PSMD1,PSMD2,PSMD4,PSMD7,PSMD8,PSMD11,PSME1,PSME2,RPL3,RPL4,RPL5,RPL6,RPL7,RPL7A,RPL8,RPL9,RPL10,RPL11,RPL12,RPL13,RPL15,RPL18,RPL18A,RPL19,RPL21,RPL22,RPL23A,RPL24,RPL26,RPL27,RPL30,RPL27A,RPL28,RPL29,RPL31,RPL32,RPL34,RP…
2_Summary	Reactome Gene Sets	R-HSA-1280215	Cytokine Signaling in Immune system	-51.3065	-48.7329	103/707	301,302,567,598,684,821,836,960,998,1072,1230,1385,1901,1973,1974,1977,1982,2634,3146,3181,3185,3312,3313,3320,3383,3560,3561,3575,3603,3606,3659,3669,3688,3689,3716,3838,3932,3936,4478,4502,4609,4684,4790,4792,5034,5478,5515,5518,5682,5683,5684,5685,5687,5688,5689,5690,5692,5693,5694,5695,5700,5701,5702,5704,5705,5707,5708,5710,5713,5714,5717,5720,5721,5771,5908,6175,6233,6500,6503,6647,6672,677…	ANXA1,ANXA2,B2M,BCL2L1,BST2,CANX,CASP3,CD44,CDC42,CFL1,CCR1,CREB1,S1PR1,EIF4A1,EIF4A2,EIF4E,EIF4G2,GBP2,HMGB1,HNRNPA2B1,HNRNPF,HSPA8,HSPA9,HSP90AA1,ICAM1,IL2RB,IL2RG,IL7R,IL16,IL18,IRF1,ISG20,ITGB1,ITGB2,JAK1,KPNA2,LCK,LCP1,MSN,MT2A,MYC,NCAM1,NFKB1,NFKBIA,P4HB,PPIA,PPP2CA,PPP2R1A,PSMA1,PSMA2,PSMA3,PSMA4,PSMA6,PSMA7,PSMB1,PSMB2,PSMB4,PSMB5,PSMB6,PSMB7,PSMC1,PSMC2,PSMC3,PSMC4,PSMC5,PSMD1,PSMD2,PSMD…
3_Summary	WikiPathways	WP3888	VEGFA-VEGFR2 Signaling Pathway	-39.3681	-36.8353	72/435	52,71,226,274,301,387,389,468,598,811,998,1072,1385,1666,1901,1977,1982,2130,2597,3065,3146,3301,3315,3320,3383,3418,3688,3939,4189,4673,4691,4736,4790,4792,5034,5216,5230,5499,5515,5579,5710,5717,5757,5908,6129,6142,6154,6155,6181,6194,6205,6301,6418,6748,6772,6774,7001,7170,7430,8402,8664,9168,9584,9709,10130,10574,10963,23521,23753,26986,54205,83442	ACP1,ACTG1,ALDOA,BIN1,ANXA1,RHOA,RHOC,ATF4,BCL2L1,CALR,CDC42,CFL1,CREB1,DECR1,S1PR1,EIF4E,EIF4G2,EWSR1,GAPDH,HDAC1,HMGB1,DNAJA1,HSPB1,HSP90AA1,ICAM1,IDH2,ITGB1,LDHA,DNAJB9,NAP1L1,NCL,RPL10A,NFKB1,NFKBIA,P4HB,PFN1,PGK1,PPP1CA,PPP2CA,PRKCB,PSMD4,PSMD11,PTMA,RAP1B,RPL7,RPL18A,RPL26,RPL27,RPLP2,RPS6,RPS11,SARS1,SET,SSR4,STAT1,STAT3,PRDX2,TPM3,EZR,SLC25A11,EIF3D,TMSB10,RBM39,HERPUD1,PDIA6,CCT7,STIP1,R…
4_Summary	GO Biological Processes	GO:0055114	oxidation-reduction process	-31.0483	-28.8683	68/512	34,226,230,231,513,801,1327,1329,1337,1340,1345,1347,1350,1351,1666,1728,1891,1892,2023,2027,2108,2109,2597,2778,3028,3032,3033,3146,3418,4190,4191,4609,4694,4706,4708,4709,4713,4714,4716,4718,4725,4728,4729,5160,5162,5214,5223,5230,5236,5499,6342,6391,7167,7415,8801,8802,9249,9377,10449,10455,10935,11315,27069,27089,29796,54205,55967,80777,47,204,353,498,506,516,521,572,706,1622,2181,2618,3155,3…	ACADM,ALDOA,ALDOC,AKR1B1,ATP5F1D,CALM1,COX4I1,COX5B,COX6A1,COX6B1,COX6C,COX7A2,COX7C,COX8A,DECR1,NQO1,ECH1,ECHS1,ENO1,ENO3,ETFA,ETFB,GAPDH,GNAS,HSD17B10,HADHB,HADH,HMGB1,IDH2,MDH1,MDH2,MYC,NDUFA1,NDUFAB1,NDUFB2,NDUFB3,NDUFB7,NDUFB8,NDUFB10,NDUFC2,NDUFS5,NDUFS8,NDUFV2,PDHA1,PDHB,PFKP,PGAM1,PGK1,PGM1,PPP1CA,SCP2,SDHC,TPI1,VCP,SUCLG2,SUCLG1,DHRS3,COX5A,ACAA2,ECI2,PRDX3,PARK7,GHITM,UQCRQ,UQCR10,CYCS,…
5_Summary	GO Biological Processes	GO:0002366	leukocyte activation involved in immune response	-28.7558	-26.6546	77/720	47,100,226,230,301,302,353,387,567,684,960,961,963,967,972,1075,1509,1604,1880,1915,1938,2040,2207,2268,2495,2512,2934,2950,3146,3312,3320,3326,3329,3383,3606,3689,3936,3956,4242,4718,4790,5036,5223,5236,5478,5683,5689,5695,5701,5702,5707,5708,5713,5717,5788,5880,5908,6194,6282,6402,6482,6774,7305,7415,7494,7520,8655,8673,9452,9861,9961,10576,11151,11314,23406,51316,340061,9948,5272,801,1521,5054…	ACLY,ADA,ALDOA,ALDOC,ANXA1,ANXA2,APRT,RHOA,B2M,BST2,CD44,CD47,CD53,CD63,CD74,CTSC,CTSD,CD55,GPR183,EEF1A1,EEF2,STOM,FCER1G,FGR,FTH1,FTL,GSN,GSTP1,HMGB1,HSPA8,HSP90AA1,HSP90AB1,HSPD1,ICAM1,IL18,ITGB2,LCP1,LGALS1,MFNG,NDUFC2,NFKB1,PA2G4,PGAM1,PGM1,PPIA,PSMA2,PSMB1,PSMB7,PSMC2,PSMC3,PSMD1,PSMD2,PSMD7,PSMD11,PTPRC,RAC2,RAP1B,RPS6,S100A11,SELL,ST3GAL1,STAT3,TYROBP,VCP,XBP1,XRCC5,DYNLL1,VAMP8,ITM2A,PSM…
6_Summary	GO Biological Processes	GO:0022613	ribonucleoprotein complex biogenesis	-27.7361	-25.6628	64/511	708,1153,1983,2971,3320,3326,3669,3921,4736,4869,5036,5901,6122,6125,6128,6129,6130,6134,6135,6147,6152,6154,6155,6165,6169,6175,6187,6193,6194,6201,6202,6204,6208,6209,6217,6223,6227,6229,6230,6232,6426,6430,6628,6632,6633,7458,7520,7812,8663,8664,8666,8894,10146,10248,10659,10772,11224,23451,23521,25804,27316,29883,51065,79084,7415	C1QBP,CIRBP,EIF5,GTF3A,HSP90AA1,HSP90AB1,ISG20,RPSA,RPL10A,NPM1,PA2G4,RAN,RPL3,RPL5,RPL6,RPL7,RPL7A,RPL10,RPL11,RPL23A,RPL24,RPL26,RPL27,RPL35A,RPL38,RPLP0,RPS2,RPS5,RPS6,RPS7,RPS8,RPS10,RPS14,RPS15,RPS16,RPS19,RPS21,RPS24,RPS25,RPS27,SRSF1,SRSF5,SNRPB,SNRPD1,SNRPD2,EIF4H,XRCC5,CSDE1,EIF3C,EIF3D,EIF3G,EIF2S2,G3BP1,POP7,CELF2,SRSF10,RPL35,SF3B1,RPL13A,LSM4,RBMX,CNOT7,RPS27L,WDR77,VCP
7_Summary	KEGG Pathway	hsa04141	Protein processing in endoplasmic reticulum	-22.6247	-20.7371	35/169	468,581,811,821,1603,1649,3301,3309,3312,3320,3326,3337,4780,5034,5708,5886,6185,6500,6745,6746,6748,7184,7323,7353,7415,7494,9601,9709,10130,10134,10808,22872,23471,29979,51726,3308,3313,3315,3329,3336,4189,5771,10959,23753,27230,598,837,1938,10955,11315,23435,57761,51141,8894,841	ATF4,BAX,CALR,CANX,DAD1,DDIT3,DNAJA1,HSPA5,HSPA8,HSP90AA1,HSP90AB1,DNAJB1,NFE2L2,P4HB,PSMD2,RAD23A,RPN2,SKP1,SSR1,SSR2,SSR4,HSP90B1,UBE2D3,UFD1,VCP,XBP1,PDIA4,HERPUD1,PDIA6,BCAP31,HSPH1,SEC31A,TRAM1,UBQLN1,DNAJB11,HSPA4,HSPA9,HSPB1,HSPD1,HSPE1,DNAJB9,PTPN2,TMED2,SDF2L1,SERP1,BCL2L1,CASP4,EEF2,SERINC3,PARK7,TARDBP,TRIB3,INSIG2,EIF2S2,CASP8
8_Summary	GO Biological Processes	GO:2001233	regulation of apoptotic signaling pathway	-22.0609	-20.1906	50/392	292,572,581,598,841,960,972,1075,1649,2023,2934,2950,3065,3148,3190,3301,3315,3383,3932,4780,5034,5054,5478,5499,5771,5788,6135,6154,6188,6201,6647,6672,7001,7178,7314,7417,7494,7529,7534,9368,9709,9774,10134,10197,10449,10955,10971,11315,27069,29979,309,468,836,837,1655,7305,10550,51065,54541,57761,274,301,694,706,708,998,1385,1509,1728,3001,3146,3275,3329,3336,3688,3689,3939,4609,4616,5245,6194…	SLC25A5,BAD,BAX,BCL2L1,CASP8,CD44,CD74,CTSC,DDIT3,ENO1,GSN,GSTP1,HDAC1,HMGB2,HNRNPK,DNAJA1,HSPB1,ICAM1,LCK,NFE2L2,P4HB,SERPINE1,PPIA,PPP1CA,PTPN2,PTPRC,RPL11,RPL26,RPS3,RPS7,SOD1,SP100,PRDX2,TPT1,UBB,VDAC2,XBP1,YWHAB,YWHAZ,SLC9A3R1,HERPUD1,BCLAF1,BCAP31,PSME3,ACAA2,SERINC3,YWHAQ,PARK7,GHITM,UBQLN1,ANXA6,ATF4,CASP3,CASP4,DDX5,TYROBP,ARL6IP5,RPS27L,DDIT4,TRIB3,BIN1,ANXA1,BTG1,TSPO,C1QBP,CDC42,CREB1…
9_Summary	GO Biological Processes	GO:0006457	protein folding	-20.5021	-18.6617	38/235	567,811,821,908,972,2289,2770,3301,3309,3312,3313,3315,3320,3326,3329,3336,3337,5034,5204,5478,5479,5700,6767,6950,7184,7203,7415,9601,10049,10130,10574,10576,10598,10726,10808,22948,23753,51726	B2M,CALR,CANX,CCT6A,CD74,FKBP5,GNAI1,DNAJA1,HSPA5,HSPA8,HSPA9,HSPB1,HSP90AA1,HSP90AB1,HSPD1,HSPE1,DNAJB1,P4HB,PFDN5,PPIA,PPIB,PSMC1,ST13,TCP1,HSP90B1,CCT3,VCP,PDIA4,DNAJB6,PDIA6,CCT7,CCT2,AHSA1,NUDC,HSPH1,CCT5,SDF2L1,DNAJB11
10_Summary	GO Biological Processes	GO:0034248	regulation of cellular amide metabolic process	-19.9279	-18.1017	54/511	274,468,678,708,811,836,1153,1915,1938,1974,1977,1982,1983,1984,2597,3315,4076,4691,4780,4869,5036,5223,5499,5935,5936,6125,6134,6146,6154,6156,6169,6188,6191,6208,6726,6774,7431,7458,7555,7812,8663,8664,9782,10209,10236,10492,10959,10972,23435,23521,26986,29883,51065,57142	BIN1,ATF4,ZFP36L2,C1QBP,CALR,CASP3,CIRBP,EEF1A1,EEF2,EIF4A2,EIF4E,EIF4G2,EIF5,EIF5A,GAPDH,HSPB1,CAPRIN1,NCL,NFE2L2,NPM1,PA2G4,PGAM1,PPP1CA,RBM3,RBM4,RPL5,RPL10,RPL22,RPL26,RPL30,RPL38,RPS3,RPS4X,RPS14,SRP9,STAT3,VIM,EIF4H,CNBP,CSDE1,EIF3C,EIF3D,MATR3,EIF1,HNRNPR,SYNCRIP,TMED2,TMED10,TARDBP,RPL13A,PABPC1,CNOT7,RPS27L,RTN4
11_Summary	Reactome Gene Sets	R-HSA-447115	Interleukin-12 family signaling	-19.5232	-17.7047	21/57	302,821,998,1072,3181,3185,3313,3716,3936,4478,5034,5478,5721,5908,6175,6647,6772,6774,6950,9446,27250,961	ANXA2,CANX,CDC42,CFL1,HNRNPA2B1,HNRNPF,HSPA9,JAK1,LCP1,MSN,P4HB,PPIA,PSME2,RAP1B,RPLP0,SOD1,STAT1,STAT3,TCP1,GSTO1,PDCD4,CD47
12_Summary	GO Biological Processes	GO:0045862	positive regulation of proteolysis	-17.9053	-16.1087	44/378	572,581,837,841,991,1075,1452,1509,2023,2934,3146,3329,3336,3932,4609,4780,5245,5700,5701,5702,5704,5720,5721,5886,6188,6613,6774,6923,7336,7341,7415,7805,9709,9817,10134,10197,10550,10769,11047,26999,29979,51065,54205,57761,274,302,684,960,2597,3065,5037,5054,5270,5272,5684,6691,7076,10049,10935,10972,11315,23204,25816,25824,51377,387,389,397,801,805,1236,1901,1983,3148,3301,3326,3337,3383,3688,…	BAD,BAX,CASP4,CASP8,CDC20,CTSC,CSNK1A1,CTSD,ENO1,GSN,HMGB1,HSPD1,HSPE1,LCK,MYC,NFE2L2,PHB,PSMC1,PSMC2,PSMC3,PSMC4,PSME1,PSME2,RAD23A,RPS3,SUMO2,STAT3,ELOB,UBE2V2,SUMO1,VCP,LAPTM5,HERPUD1,KEAP1,BCAP31,PSME3,ARL6IP5,PLK2,ADRM1,CYFIP2,UBQLN1,RPS27L,CYCS,TRIB3,BIN1,ANXA2,BST2,CD44,GAPDH,HDAC1,PEBP1,SERPINE1,SERPINE2,SERPINB9,PSMA3,SPINK2,TIMP1,DNAJB6,PRDX3,TMED10,PARK7,ARL6IP1,TNFAIP8,PRDX5,UCHL5,RHO…
13_Summary	GO Biological Processes	GO:0042176	regulation of protein catabolic process	-17.1724	-15.3887	44/395	302,991,1075,1452,1915,3156,3320,3326,4478,4780,5245,5270,5700,5701,5702,5704,5707,5708,5720,5721,5886,6125,6135,6201,6613,6923,7076,7314,7336,7341,7415,7430,7805,9349,9709,9817,10134,10197,10769,11315,29979,51377,51582,57761,572,581,678,3146,5305,10236,23435,26986,27244,29883,340061	ANXA2,CDC20,CTSC,CSNK1A1,EEF1A1,HMGCR,HSP90AA1,HSP90AB1,MSN,NFE2L2,PHB,SERPINE2,PSMC1,PSMC2,PSMC3,PSMC4,PSMD1,PSMD2,PSME1,PSME2,RAD23A,RPL5,RPL11,RPS7,SUMO2,ELOB,TIMP1,UBB,UBE2V2,SUMO1,VCP,EZR,LAPTM5,RPL23,HERPUD1,KEAP1,BCAP31,PSME3,PLK2,PARK7,UBQLN1,UCHL5,AZIN1,TRIB3,BAD,BAX,ZFP36L2,HMGB1,PIP4K2A,HNRNPR,TARDBP,PABPC1,SESN1,CNOT7,STING1
14_Summary	GO Biological Processes	GO:0051186	cofactor metabolic process	-17.0386	-15.2572	55/613	47,226,230,231,706,1622,1728,2023,2027,2181,2597,2618,2729,2805,2944,2950,3155,3156,3157,3313,3418,3939,4144,4190,4191,4597,4780,5052,5160,5162,5214,5223,5230,5236,5880,6647,7001,7167,7415,8801,9446,9611,10550,10797,10935,11315,25824,27430,51181,51629,51703,54541,64834,79717,373156,3945,34,1892,2098,6391,8802,8402,204,353,498,506,513,516,521,468,5771,10776,100,1854,572,3146,3487,5499,5515,5518,55…	ACLY,ALDOA,ALDOC,AKR1B1,TSPO,DBI,NQO1,ENO1,ENO3,ACSL3,GAPDH,GART,GCLC,GOT1,GSTM1,GSTP1,HMGCL,HMGCR,HMGCS1,HSPA9,IDH2,LDHA,MAT2A,MDH1,MDH2,MVD,NFE2L2,PRDX1,PDHA1,PDHB,PFKP,PGAM1,PGK1,PGM1,RAC2,SOD1,PRDX2,TPI1,VCP,SUCLG2,GSTO1,NCOR1,ARL6IP5,MTHFD2,PRDX3,PARK7,PRDX5,MAT2B,DCXR,SLC25A39,ACSL5,DDIT4,ELOVL1,PPCS,GSTK1,LDHB,ACADM,ECHS1,ESD,SDHC,SUCLG1,SLC25A11,AK2,APRT,ATP5F1A,ATP5F1B,ATP5F1D,ATP5MC1,AT…
15_Summary	GO Biological Processes	GO:0007005	mitochondrion organization	-16.3843	-14.6086	51/551	292,498,506,513,516,521,572,581,598,706,801,841,1347,3028,3155,3308,3313,3320,3329,4694,4706,4708,4709,4713,4714,4716,4718,4725,4728,4729,5245,5880,6742,7323,7332,7417,7529,7534,8878,8934,10134,10449,10730,10935,10971,11152,11315,27069,54205,55967,81631,788,7351,836,1452,3838,5579,5583,5901,1649,3301,3326,7805,387,1938,1973,1977,27250,54541,1385,3315,4046,1509,4609,7430,998,23471,8655	SLC25A5,ATP5F1A,ATP5F1B,ATP5F1D,ATP5MC1,ATP5ME,BAD,BAX,BCL2L1,TSPO,CALM1,CASP8,COX7A2,HSD17B10,HMGCL,HSPA4,HSPA9,HSP90AA1,HSPD1,NDUFA1,NDUFAB1,NDUFB2,NDUFB3,NDUFB7,NDUFB8,NDUFB10,NDUFC2,NDUFS5,NDUFS8,NDUFV2,PHB,RAC2,SSBP1,UBE2D3,UBE2L3,VDAC2,YWHAB,YWHAZ,SQSTM1,RAB29,BCAP31,ACAA2,YME1L1,PRDX3,YWHAQ,WDR45,PARK7,GHITM,CYCS,NDUFA12,MAP1LC3B,SLC25A20,UCP2,CASP3,CSNK1A1,KPNA2,PRKCB,PRKCH,RAN,DDIT3,DNAJ…
16_Summary	WikiPathways	WP411	mRNA Processing	-16.0335	-14.2634	25/124	3178,3181,3183,3187,3190,3275,3276,6426,6428,6430,6432,6628,6632,6633,6638,9584,10236,10262,10659,10772,10972,23451,27316,55660,83443,708,1153,1655,3185,3312,3550,4154,4691,5515,5518,5935,5936,6207,6231,9295,10284,10492,23435,23524,25804,26986,54407,55339,79084,1977	HNRNPA1,HNRNPA2B1,HNRNPC,HNRNPH1,HNRNPK,PRMT2,PRMT1,SRSF1,SRSF3,SRSF5,SRSF7,SNRPB,SNRPD1,SNRPD2,SNRPN,RBM39,HNRNPR,SF3B4,CELF2,SRSF10,TMED10,SF3B1,RBMX,PRPF40A,SF3B5,C1QBP,CIRBP,DDX5,HNRNPF,HSPA8,IK,MBNL1,NCL,PPP2CA,PPP2R1A,RBM3,RBM4,RPS13,RPS26,SRSF11,SAP18,SYNCRIP,TARDBP,SRRM2,LSM4,PABPC1,SLC38A2,WDR33,WDR77,EIF4E
17_Summary	GO Biological Processes	GO:0009060	aerobic respiration	-15.3638	-13.6004	21/86	513,1327,1329,1337,1340,1345,1350,1351,3418,4190,4191,4728,5160,5162,6391,7415,8801,8802,9377,29796,54205,581,900,3065,3276,4869,5052,5111,5305,5515,5518,5928,5934,6117,6118,6233,6923,7001,7296,7314,7316,7529,7534,10769,10971,25824,27244,29883,54541,1347,25953,498,506,516,521,5250,7351,8992,9368,9550,11315,7170,7171,10983,27089,274,302,309,801,805,967,1236,1649,2040,2273,3688,3932,5245,5788,6520,…	ATP5F1D,COX4I1,COX5B,COX6A1,COX6B1,COX6C,COX7C,COX8A,IDH2,MDH1,MDH2,NDUFS8,PDHA1,PDHB,SDHC,VCP,SUCLG2,SUCLG1,COX5A,UQCR10,CYCS,BAX,CCNG1,HDAC1,PRMT1,NPM1,PRDX1,PCNA,PIP4K2A,PPP2CA,PPP2R1A,RBBP4,RBL2,RPA1,RPA2,RPS27A,ELOB,PRDX2,TXNRD1,UBB,UBC,YWHAB,YWHAZ,PLK2,YWHAQ,PRDX5,SESN1,CNOT7,DDIT4,COX7A2,PNKD,ATP5F1A,ATP5F1B,ATP5MC1,ATP5ME,SLC25A3,UCP2,ATP6V0E1,SLC9A3R1,ATP6V1G1,PARK7,TPM3,TPM4,CCNI,UQCRQ,…
18_Summary	Reactome Gene Sets	R-HSA-109582	Hemostasis	-14.9106	-13.1515	52/620	60,226,302,387,708,801,805,914,960,961,962,967,972,998,1072,1521,2207,2268,2770,2778,3021,3065,3309,3659,3688,3689,3932,5054,5216,5270,5478,5515,5518,5552,5567,5579,5583,5880,5908,6281,6402,6520,6647,6717,7076,7277,7534,8407,9948,10112,10376,23764	ACTB,ALDOA,ANXA2,RHOA,C1QBP,CALM1,CALM2,CD2,CD44,CD47,CD48,CD63,CD74,CDC42,CFL1,CTSW,FCER1G,FGR,GNAI1,GNAS,H3-3B,HDAC1,HSPA5,IRF1,ITGB1,ITGB2,LCK,SERPINE1,PFN1,SERPINE2,PPIA,PPP2CA,PPP2R1A,SRGN,PRKACB,PRKCB,PRKCH,RAC2,RAP1B,S100A10,SELL,SLC3A2,SOD1,SRI,TIMP1,TUBA4A,YWHAZ,TAGLN2,WDR1,KIF20A,TUBA1B,MAFF
19_Summary	GO Biological Processes	GO:0046649	lymphocyte activation	-14.9029	-13.145	58/754	100,301,567,572,581,678,684,836,841,896,914,960,961,972,998,1236,1316,1604,1880,2207,2268,2934,3146,3329,3383,3575,3606,3659,3688,3689,3932,3936,3956,4189,4242,4478,5052,5245,5551,5579,5771,5788,5880,6146,6188,6194,6482,6647,6774,7001,7305,7494,7805,8934,9452,10808,11151,11314,387,6402,7430,71,397,506,708,811,1901,2833,3716,5034,5054,5270,5515,5518,6281,8763,9404,10109,53827,302,1230,1385,2778,46…	ADA,ANXA1,B2M,BAD,BAX,ZFP36L2,BST2,CASP3,CASP8,CCND3,CD2,CD44,CD47,CD74,CDC42,CCR7,KLF6,CD55,GPR183,FCER1G,FGR,GSN,HMGB1,HSPD1,ICAM1,IL7R,IL18,IRF1,ITGB1,ITGB2,LCK,LCP1,LGALS1,DNAJB9,MFNG,MSN,PRDX1,PHB,PRF1,PRKCB,PTPN2,PTPRC,RAC2,RPL22,RPS3,RPS6,ST3GAL1,SOD1,STAT3,PRDX2,TYROBP,XBP1,LAPTM5,RAB29,ITM2A,HSPH1,CORO1A,CD300A,RHOA,SELL,EZR,ACTG1,ARHGDIB,ATP5F1B,C1QBP,CALR,S1PR1,CXCR3,JAK1,P4HB,SERPINE1…
20_Summary	Reactome Gene Sets	R-HSA-913531	Interferon Signaling	-14.5457	-12.7943	29/199	567,684,960,1973,1974,1977,1982,2634,3383,3659,3669,3716,3838,4502,4684,5771,6233,6672,6772,7314,7316,7334,7341,8519,9246,9636,10410,10581,51447	B2M,BST2,CD44,EIF4A1,EIF4A2,EIF4E,EIF4G2,GBP2,ICAM1,IRF1,ISG20,JAK1,KPNA2,MT2A,NCAM1,PTPN2,RPS27A,SP100,STAT1,UBB,UBC,UBE2N,SUMO1,IFITM1,UBE2L6,ISG15,IFITM3,IFITM2,IP6K2

## Sheet: B-cells
GroupID	Category	Term	Description	LogP	Log(q-value)	InTerm_InList	Genes	Symbols
1_Summary	CORUM	CORUM:306	Ribosome, cytoplasmic	-100	-97.0561	69/80	2197,3921,4736,6122,6124,6125,6128,6129,6130,6132,6133,6134,6135,6136,6137,6138,6141,6142,6143,6144,6146,6147,6152,6154,6155,6156,6157,6158,6159,6160,6161,6164,6165,6167,6168,6169,6170,6175,6176,6181,6187,6188,6189,6191,6193,6194,6201,6202,6204,6205,6206,6207,6208,6209,6210,6217,6223,6224,6227,6228,6229,6230,6231,6232,6233,9349,11224,23521,25873,6726,23204,3309,9709,9789,1973,1974,8664,8894,26986…	FAU,RPSA,RPL10A,RPL3,RPL4,RPL5,RPL6,RPL7,RPL7A,RPL8,RPL9,RPL10,RPL11,RPL12,RPL13,RPL15,RPL18,RPL18A,RPL19,RPL21,RPL22,RPL23A,RPL24,RPL26,RPL27,RPL30,RPL27A,RPL28,RPL29,RPL31,RPL32,RPL34,RPL35A,RPL37,RPL37A,RPL38,RPL39,RPLP0,RPLP1,RPLP2,RPS2,RPS3,RPS3A,RPS4X,RPS5,RPS6,RPS7,RPS8,RPS10,RPS11,RPS12,RPS13,RPS14,RPS15,RPS15A,RPS16,RPS19,RPS20,RPS21,RPS23,RPS24,RPS25,RPS26,RPS27,RPS27A,RPL23,RPL35,RPL13…
2_Summary	WikiPathways	WP3888	VEGFA-VEGFR2 Signaling Pathway	-33.3036	-30.7772	54/435	71,226,468,811,1072,1490,1666,1901,2130,2597,3065,3146,3301,3315,3320,3688,3725,3939,4208,4673,4691,4736,4792,5216,5230,5499,5579,5710,5757,5777,6129,6142,6154,6155,6181,6194,6205,6301,6418,6748,7001,7170,7430,8664,9168,9709,10130,10574,10963,23521,23753,26986,54205,83442	ACTG1,ALDOA,ATF4,CALR,CFL1,CCN2,DECR1,S1PR1,EWSR1,GAPDH,HDAC1,HMGB1,DNAJA1,HSPB1,HSP90AA1,ITGB1,JUN,LDHA,MEF2C,NAP1L1,NCL,RPL10A,NFKBIA,PFN1,PGK1,PPP1CA,PRKCB,PSMD4,PTMA,PTPN6,RPL7,RPL18A,RPL26,RPL27,RPLP2,RPS6,RPS11,SARS1,SET,SSR4,PRDX2,TPM3,EZR,EIF3D,TMSB10,HERPUD1,PDIA6,CCT7,STIP1,RPL13A,SDF2L1,PABPC1,CYCS,SH3BGRL3
3_Summary	CORUM	CORUM:5380	TRBP containing complex (DICER, RPL7A, EIF6, MOV10 and subunits of the 60S ribosomal particle)	-32.2771	-29.7571	20/25	4736,6129,6130,6135,6136,6137,6138,6142,6143,6144,6155,6156,6158,6161,6164,6165,6168,6176,6181,25873	RPL10A,RPL7,RPL7A,RPL11,RPL12,RPL13,RPL15,RPL18A,RPL19,RPL21,RPL27,RPL30,RPL28,RPL32,RPL34,RPL35A,RPL37A,RPLP1,RPLP2,RPL36
4_Summary	Reactome Gene Sets	R-HSA-1280215	Cytokine Signaling in Immune system	-29.5686	-27.0548	62/707	302,330,567,684,958,960,1026,1072,1326,1901,1973,1974,3146,3162,3181,3185,3312,3313,3320,3561,3603,3669,3688,3725,4208,4609,4792,5478,5518,5683,5687,5688,5689,5692,5693,5694,5695,5702,5710,5713,5714,5720,5777,6175,6233,6500,6647,6672,6950,7184,7314,7316,7334,7341,7431,7534,8878,9246,9636,9861,10346,29760,891,1019,3065,4172,4174,5111,5928,6118,896,801,805,973,974,5579,328,677,708,1153,1655,3178,31…	ANXA2,BIRC3,B2M,BST2,CD40,CD44,CDKN1A,CFL1,MAP3K8,S1PR1,EIF4A1,EIF4A2,HMGB1,HMOX1,HNRNPA2B1,HNRNPF,HSPA8,HSPA9,HSP90AA1,IL2RG,IL16,ISG20,ITGB1,JUN,MEF2C,MYC,NFKBIA,PPIA,PPP2R1A,PSMA2,PSMA6,PSMA7,PSMB1,PSMB4,PSMB5,PSMB6,PSMB7,PSMC3,PSMD4,PSMD7,PSMD8,PSME1,PTPN6,RPLP0,RPS27A,SKP1,SOD1,SP100,TCP1,HSP90B1,UBB,UBC,UBE2N,SUMO1,VIM,YWHAZ,SQSTM1,UBE2L6,ISG15,PSMD6,TRIM22,BLNK,CCNB1,CDK4,HDAC1,MCM3,MCM5,P…
5_Summary	GO Biological Processes	GO:0009123	nucleoside monophosphate metabolic process	-25.4578	-22.9622	44/388	132,142,226,353,498,513,516,521,706,891,1327,1329,1337,1340,1347,1350,1351,1854,2023,2597,3312,3939,4694,4706,4708,4713,4714,4716,4729,4907,5230,5315,6472,7167,7388,9377,9611,10591,23479,27069,29796,51079,54205,54541,5901,79077,34,231,801,1528,1666,1891,1892,2109,3033,3146,3162,4190,4609,5160,5162,5499,6342,10935,1622,8942,10654,51181,292,7351,8992,9550,7314,9246,10983,805,328,3065,6647,468,1649,…	ADK,PARP1,ALDOA,APRT,ATP5F1A,ATP5F1D,ATP5MC1,ATP5ME,TSPO,CCNB1,COX4I1,COX5B,COX6A1,COX6B1,COX7A2,COX7C,COX8A,DUT,ENO1,GAPDH,HSPA8,LDHA,NDUFA1,NDUFAB1,NDUFB2,NDUFB7,NDUFB8,NDUFB10,NDUFV2,NT5E,PGK1,PKM,SHMT2,TPI1,UQCRH,COX5A,NCOR1,DNPH1,ISCU,GHITM,UQCR10,NDUFA13,CYCS,DDIT4,RAN,DCTPP1,ACADM,AKR1B1,CALM1,CYB5A,DECR1,ECH1,ECHS1,ETFB,HADH,HMGB1,HMOX1,MDH1,MYC,PDHA1,PDHB,PPP1CA,SCP2,PRDX3,DBI,KYNU,PMVK,…
6_Summary	GO Biological Processes	GO:0042255	ribosome assembly	-19.4328	-17.1638	19/64	708,3921,4869,6122,6125,6128,6134,6135,6147,6152,6169,6175,6193,6204,6208,6209,6223,6232,51065,1153,1983,3320,3326,6228,6430,6632,6633,8664,8894,10772,23521,27316,2971,4736,6129,6130,6154,6165,11224	C1QBP,RPSA,NPM1,RPL3,RPL5,RPL6,RPL10,RPL11,RPL23A,RPL24,RPL38,RPLP0,RPS5,RPS10,RPS14,RPS15,RPS19,RPS27,RPS27L,CIRBP,EIF5,HSP90AA1,HSP90AB1,RPS23,SRSF5,SNRPD1,SNRPD2,EIF3D,EIF2S2,SRSF10,RPL13A,RBMX,GTF3A,RPL10A,RPL7,RPL7A,RPL26,RPL35A,RPL35
7_Summary	GO Biological Processes	GO:0006417	regulation of translation	-18.0775	-15.9062	38/434	468,677,708,811,1019,1153,1938,1974,1983,1984,2597,3315,4691,4869,5315,5499,5935,6125,6134,6146,6154,6156,6169,6188,6191,6208,6472,6726,7431,7555,7832,8664,9782,10209,23521,26986,51065,55024,1915,4780	ATF4,ZFP36L1,C1QBP,CALR,CDK4,CIRBP,EEF2,EIF4A2,EIF5,EIF5A,GAPDH,HSPB1,NCL,NPM1,PKM,PPP1CA,RBM3,RPL5,RPL10,RPL22,RPL26,RPL30,RPL38,RPS3,RPS4X,RPS14,SHMT2,SRP9,VIM,CNBP,BTG2,EIF3D,MATR3,EIF1,RPL13A,PABPC1,RPS27L,BANK1,EEF1A1,NFE2L2
8_Summary	GO Biological Processes	GO:0006457	protein folding	-16.8907	-14.8082	28/235	567,811,972,3301,3309,3312,3313,3315,3320,3326,3329,3336,3337,5204,5478,5479,6767,6950,7184,9601,10049,10130,10574,10726,10961,22948,23753,51035,1915,3308,6118	B2M,CALR,CD74,DNAJA1,HSPA5,HSPA8,HSPA9,HSPB1,HSP90AA1,HSP90AB1,HSPD1,HSPE1,DNAJB1,PFDN5,PPIA,PPIB,ST13,TCP1,HSP90B1,PDIA4,DNAJB6,PDIA6,CCT7,NUDC,ERP29,CCT5,SDF2L1,UBXN1,EEF1A1,HSPA4,RPA2
9_Summary	GO Biological Processes	GO:0097190	apoptotic signaling pathway	-16.78	-14.7134	42/585	142,292,309,468,837,960,972,1026,1649,1655,2023,2950,3065,3162,3190,3301,3315,3725,4780,5478,5499,6135,6154,6188,6201,6647,6672,7001,7178,7314,7534,9709,10519,10550,10572,10961,27069,51065,51079,54541,57761,282991,567,1236,1490,2213,3146,3276,3309,3312,3320,3326,3337,4609,4616,4869,5111,6118,7334,7430,9611,10049,51035	PARP1,SLC25A5,ANXA6,ATF4,CASP4,CD44,CD74,CDKN1A,DDIT3,DDX5,ENO1,GSTP1,HDAC1,HMOX1,HNRNPK,DNAJA1,HSPB1,JUN,NFE2L2,PPIA,PPP1CA,RPL11,RPL26,RPS3,RPS7,SOD1,SP100,PRDX2,TPT1,UBB,YWHAZ,HERPUD1,CIB1,ARL6IP5,SIVA1,ERP29,GHITM,RPS27L,NDUFA13,DDIT4,TRIB3,BLOC1S2,B2M,CCR7,CCN2,FCGR2B,HMGB1,PRMT1,HSPA5,HSPA8,HSP90AA1,HSP90AB1,DNAJB1,MYC,GADD45B,NPM1,PCNA,RPA2,UBE2N,EZR,NCOR1,DNAJB6,UBXN1
10_Summary	GO Biological Processes	GO:0010942	positive regulation of cell death	-16.281	-14.2522	46/725	142,468,694,706,708,837,958,1019,1026,1490,1649,2213,3146,3162,3301,3329,3336,3399,3688,3725,3939,4208,4609,4616,5245,5499,6135,6154,6188,6194,6201,6233,6647,7314,7316,7351,7534,7805,8878,10284,10550,25816,51065,51079,54205,54541,302,330,684,960,2597,3065,5037,5720,9709,10049,10935,11047,23204,25824,51035,397,801,805,1236,1901,1983,3326,3337,5111,5216,5902,6281,6742,8655,10235,2023,4780,5702,7341…	PARP1,ATF4,BTG1,TSPO,C1QBP,CASP4,CD40,CDK4,CDKN1A,CCN2,DDIT3,FCGR2B,HMGB1,HMOX1,DNAJA1,HSPD1,HSPE1,ID3,ITGB1,JUN,LDHA,MEF2C,MYC,GADD45B,PHB,PPP1CA,RPL11,RPL26,RPS3,RPS6,RPS7,RPS27A,SOD1,UBB,UBC,UCP2,YWHAZ,LAPTM5,SQSTM1,SAP18,ARL6IP5,TNFAIP8,RPS27L,NDUFA13,CYCS,DDIT4,ANXA2,BIRC3,BST2,CD44,GAPDH,HDAC1,PEBP1,PSME1,HERPUD1,DNAJB6,PRDX3,ADRM1,ARL6IP1,PRDX5,UBXN1,ARHGDIB,CALM1,CALM2,CCR7,S1PR1,EIF5,HSP…
11_Summary	GO Biological Processes	GO:1903706	regulation of hemopoiesis	-15.4016	-13.4082	37/494	567,677,972,2213,3021,3065,3146,3276,3313,3725,3956,4208,4609,4780,4792,5579,5683,5687,5688,5689,5692,5693,5694,5695,5702,5710,5713,5714,5720,5777,6647,7001,8364,9636,9861,10519,27086,142,302,1236,6194,6208,6223,10935,1831,3162,6229,11151,684,708,961,7430,7805,55024,706,811,1649,3399,7431,10252,53335,57761,6146	B2M,ZFP36L1,CD74,FCGR2B,H3-3B,HDAC1,HMGB1,PRMT1,HSPA9,JUN,LGALS1,MEF2C,MYC,NFE2L2,NFKBIA,PRKCB,PSMA2,PSMA6,PSMA7,PSMB1,PSMB4,PSMB5,PSMB6,PSMB7,PSMC3,PSMD4,PSMD7,PSMD8,PSME1,PTPN6,SOD1,PRDX2,H4C3,ISG15,PSMD6,CIB1,FOXP1,PARP1,ANXA2,CCR7,RPS6,RPS14,RPS19,PRDX3,TSC22D3,HMOX1,RPS24,CORO1A,BST2,C1QBP,CD47,EZR,LAPTM5,BANK1,TSPO,CALR,DDIT3,ID3,VIM,SPRY1,BCL11A,TRIB3,RPL22
12_Summary	KEGG Pathway	hsa05169	Epstein-Barr virus infection	-14.1677	-12.2385	28/299	567,811,896,958,960,1019,1026,3065,3312,3315,3725,4609,4616,4792,5702,5710,5713,5714,5757,5901,6890,7431,7534,9636,9861,11047,29760,54205,3308,3309,3313,7277,9246	B2M,CALR,CCND3,CD40,CD44,CDK4,CDKN1A,HDAC1,HSPA8,HSPB1,JUN,MYC,GADD45B,NFKBIA,PSMC3,PSMD4,PSMD7,PSMD8,PTMA,RAN,TAP1,VIM,YWHAZ,ISG15,PSMD6,ADRM1,BLNK,CYCS,HSPA4,HSPA5,HSPA9,TUBA4A,UBE2L6
13_Summary	GO Biological Processes	GO:0002366	leukocyte activation involved in immune response	-13.6305	-11.7218	42/720	226,302,353,567,684,958,960,961,963,972,1727,1915,1938,2213,2495,2512,2950,3146,3162,3312,3320,3326,3329,3956,5315,5478,5683,5689,5695,5702,5713,5777,5880,6194,8655,8673,9861,11151,23406,27086,51316,84329,801,5579,6647,7277,8407,9144	ALDOA,ANXA2,APRT,B2M,BST2,CD40,CD44,CD47,CD53,CD74,CYB5R3,EEF1A1,EEF2,FCGR2B,FTH1,FTL,GSTP1,HMGB1,HMOX1,HSPA8,HSP90AA1,HSP90AB1,HSPD1,LGALS1,PKM,PPIA,PSMA2,PSMB1,PSMB7,PSMC3,PSMD7,PTPN6,RAC2,RPS6,DYNLL1,VAMP8,PSMD6,CORO1A,COTL1,FOXP1,PLAC8,HVCN1,CALM1,PRKCB,SOD1,TUBA4A,TAGLN2,SYNGR2
14_Summary	Canonical Pathways	M66	PID MYC ACTIV PATHWAY	-12.3245	-10.4625	15/79	891,1019,1973,2023,2597,3308,3320,3329,3939,4609,4691,4869,5757,6135,10935	CCNB1,CDK4,EIF4A1,ENO1,GAPDH,HSPA4,HSP90AA1,HSPD1,LDHA,MYC,NCL,NPM1,PTMA,RPL11,PRDX3
15_Summary	GO Biological Processes	GO:0031396	regulation of protein ubiquitination	-12.3169	-10.4563	22/208	330,706,3301,3309,3320,3326,5478,6125,6135,6187,6188,6201,6500,7314,7334,7805,8878,9349,9636,9709,51035,57761,7329,811,1026,1603,2597,3312,3329,5216,5245,5479,6950,7341,10169,10574,22948,54543,302,1153,3162,3183,9611,26986,54541	BIRC3,TSPO,DNAJA1,HSPA5,HSP90AA1,HSP90AB1,PPIA,RPL5,RPL11,RPS2,RPS3,RPS7,SKP1,UBB,UBE2N,LAPTM5,SQSTM1,RPL23,ISG15,HERPUD1,UBXN1,TRIB3,UBE2I,CALR,CDKN1A,DAD1,GAPDH,HSPA8,HSPD1,PFN1,PHB,PPIB,TCP1,SUMO1,SERF2,CCT7,CCT5,TOMM7,ANXA2,CIRBP,HMOX1,HNRNPC,NCOR1,PABPC1,DDIT4
16_Summary	GO Biological Processes	GO:0010035	response to inorganic substance	-11.955	-10.1119	34/543	142,231,310,328,468,513,567,706,801,805,811,891,1019,1236,1528,1938,3162,3178,3309,3725,3939,4208,4780,5052,5111,5499,6188,6647,7001,7341,7351,10235,10935,84329,2950,3320,3399,5245,6138,6191,9349,60,3326,4609,7184,7431,7852,53335,54541,1026,1490,4869,8942	PARP1,AKR1B1,ANXA7,APEX1,ATF4,ATP5F1D,B2M,TSPO,CALM1,CALM2,CALR,CCNB1,CDK4,CCR7,CYB5A,EEF2,HMOX1,HNRNPA1,HSPA5,JUN,LDHA,MEF2C,NFE2L2,PRDX1,PCNA,PPP1CA,RPS3,SOD1,PRDX2,SUMO1,UCP2,RASGRP2,PRDX3,HVCN1,GSTP1,HSP90AA1,ID3,PHB,RPL15,RPS4X,RPL23,ACTB,HSP90AB1,MYC,HSP90B1,VIM,CXCR4,BCL11A,DDIT4,CDKN1A,CCN2,NPM1,KYNU
17_Summary	GO Biological Processes	GO:0051186	cofactor metabolic process	-11.8178	-9.98264	36/613	226,231,706,1528,1622,1727,2023,2597,2944,2950,3162,3313,3939,4190,4780,4907,5052,5160,5162,5230,5315,5880,6472,6647,7001,7167,8942,9611,10550,10654,10935,23479,25824,51181,54541,373156,132,142,353,498,513,516,521,1854,34,1892,2098,3725,4869,7852,440,468,972,1666,1891,2109,2879,3033,4706,6307,6342,25953,57761,8878,1026,5579,6194,3146,5499,10776,10591,79077,801,805,960,5518,6233,7314,7316,4259,222…	ALDOA,AKR1B1,TSPO,CYB5A,DBI,CYB5R3,ENO1,GAPDH,GSTM1,GSTP1,HMOX1,HSPA9,LDHA,MDH1,NFE2L2,NT5E,PRDX1,PDHA1,PDHB,PGK1,PKM,RAC2,SHMT2,SOD1,PRDX2,TPI1,KYNU,NCOR1,ARL6IP5,PMVK,PRDX3,ISCU,PRDX5,DCXR,DDIT4,GSTK1,ADK,PARP1,APRT,ATP5F1A,ATP5F1D,ATP5MC1,ATP5ME,DUT,ACADM,ECHS1,ESD,JUN,NPM1,CXCR4,ASNS,ATF4,CD74,DECR1,ECH1,ETFB,GPX4,HADH,NDUFAB1,MSMO1,SCP2,PNKD,TRIB3,SQSTM1,CDKN1A,PRKCB,RPS6,HMGB1,PPP1CA,ARPP19…
18_Summary	GO Biological Processes	GO:0071897	DNA biosynthetic process	-11.8068	-9.97292	21/198	1026,1490,3178,3181,3183,3320,3326,4609,5111,5245,5478,6118,6233,6950,7314,7316,9246,9636,10574,22948,57804,54,60,71,142,226,231,328,567,1901,3315,3512,5052,5880,6647,6672,8364,11151,3021,958,3008,3146,3399,3725,4869,5518,6188,7334,10923,5204,7277,7430,1236,84329,811,4792,5901,6135,6500,9349,3301,3309,891,6418,6742	CDKN1A,CCN2,HNRNPA1,HNRNPA2B1,HNRNPC,HSP90AA1,HSP90AB1,MYC,PCNA,PHB,PPIA,RPA2,RPS27A,TCP1,UBB,UBC,UBE2L6,ISG15,CCT7,CCT5,POLD4,ACP5,ACTB,ACTG1,PARP1,ALDOA,AKR1B1,APEX1,B2M,S1PR1,HSPB1,JCHAIN,PRDX1,RAC2,SOD1,SP100,H4C3,CORO1A,H3-3B,CD40,H1-4,HMGB1,ID3,JUN,NPM1,PPP2R1A,RPS3,UBE2N,SUB1,PFDN5,TUBA4A,EZR,CCR7,HVCN1,CALR,NFKBIA,RAN,RPL11,SKP1,RPL23,DNAJA1,HSPA5,CCNB1,SET,SSBP1
19_Summary	GO Biological Processes	GO:0035966	response to topologically incorrect protein	-11.4723	-9.64872	21/206	440,468,811,1649,3301,3308,3309,3312,3313,3315,3320,3326,3329,3336,3337,4780,7184,9709,10130,23753,27230,1603,6500,6748,9601,10961,57761,837,1938,2213,3725,51035,8894,5499,94274,706,5579	ASNS,ATF4,CALR,DDIT3,DNAJA1,HSPA4,HSPA5,HSPA8,HSPA9,HSPB1,HSP90AA1,HSP90AB1,HSPD1,HSPE1,DNAJB1,NFE2L2,HSP90B1,HERPUD1,PDIA6,SDF2L1,SERP1,DAD1,SKP1,SSR4,PDIA4,ERP29,TRIB3,CASP4,EEF2,FCGR2B,JUN,UBXN1,EIF2S2,PPP1CA,PPP1R14A,TSPO,PRKCB
20_Summary	GO Biological Processes	GO:0009636	response to toxic substance	-11.3921	-9.57231	32/506	60,328,440,468,567,801,891,1019,1026,1938,2098,2879,2944,2950,3162,3178,3725,3939,4259,4780,5052,5111,5245,6138,6188,6191,6647,7001,10935,25824,27244,373156,142,1236,3315,5478,5693,7351,9124,10550,54205,1649,5880,84329,231,4190,5160,5162,6480,1891,6342,10654,8942,708	ACTB,APEX1,ASNS,ATF4,B2M,CALM1,CCNB1,CDK4,CDKN1A,EEF2,ESD,GPX4,GSTM1,GSTP1,HMOX1,HNRNPA1,JUN,LDHA,MGST3,NFE2L2,PRDX1,PCNA,PHB,RPL15,RPS3,RPS4X,SOD1,PRDX2,PRDX3,PRDX5,SESN1,GSTK1,PARP1,CCR7,HSPB1,PPIA,PSMB5,UCP2,PDLIM1,ARL6IP5,CYCS,DDIT3,RAC2,HVCN1,AKR1B1,MDH1,PDHA1,PDHB,ST6GAL1,ECH1,SCP2,PMVK,KYNU,C1QBP

## Sheet: T-cells
Category	Term	Description	LogP	Log(q-value)	InTerm_InList	Genes	Symbols
CORUM	CORUM:306	Ribosome, cytoplasmic	-100	-96.6411	69/80	2197,3921,4736,6122,6124,6125,6128,6129,6130,6132,6133,6134,6135,6136,6137,6138,6141,6142,6143,6144,6146,6147,6152,6154,6155,6156,6157,6158,6159,6160,6161,6164,6165,6167,6168,6169,6170,6175,6176,6181,6187,6188,6189,6191,6193,6194,6201,6202,6204,6205,6206,6207,6208,6209,6210,6217,6223,6224,6227,6228,6229,6230,6231,6232,6233,9349,11224,23521,25873,1973,1974,1975,8664,8666,8894,26986,51065,1915,1933…	FAU,RPSA,RPL10A,RPL3,RPL4,RPL5,RPL6,RPL7,RPL7A,RPL8,RPL9,RPL10,RPL11,RPL12,RPL13,RPL15,RPL18,RPL18A,RPL19,RPL21,RPL22,RPL23A,RPL24,RPL26,RPL27,RPL30,RPL27A,RPL28,RPL29,RPL31,RPL32,RPL34,RPL35A,RPL37,RPL37A,RPL38,RPL39,RPLP0,RPLP1,RPLP2,RPS2,RPS3,RPS3A,RPS4X,RPS5,RPS6,RPS7,RPS8,RPS10,RPS11,RPS12,RPS13,RPS14,RPS15,RPS15A,RPS16,RPS19,RPS20,RPS21,RPS23,RPS24,RPS25,RPS26,RPS27,RPS27A,RPL23,RPL35,RPL13…
Reactome Gene Sets	R-HSA-1280215	Cytokine Signaling in Immune system	-41.6149	-39.0622	86/707	301,302,330,332,567,598,684,834,939,960,998,1072,1265,1901,1973,1974,2534,2633,2634,3146,3181,3185,3312,3313,3320,3561,3575,3603,3659,3669,3688,3689,3932,3936,4478,4502,4599,4609,4792,5034,5292,5478,5518,5683,5685,5687,5688,5689,5692,5693,5694,5695,5701,5702,5705,5706,5710,5713,5714,5720,6175,6233,6285,6500,6647,6772,6774,6950,7076,7184,7314,7316,7334,7341,7431,7534,8519,8878,9235,9246,9636,9861,…	ANXA1,ANXA2,BIRC3,BIRC5,B2M,BCL2L1,BST2,CASP1,CD27,CD44,CDC42,CFL1,CNN2,S1PR1,EIF4A1,EIF4A2,FYN,GBP1,GBP2,HMGB1,HNRNPA2B1,HNRNPF,HSPA8,HSPA9,HSP90AA1,IL2RG,IL7R,IL16,IRF1,ISG20,ITGB1,ITGB2,LCK,LCP1,MSN,MT2A,MX1,MYC,NFKBIA,P4HB,PIM1,PPIA,PPP2R1A,PSMA2,PSMA4,PSMA6,PSMA7,PSMB1,PSMB4,PSMB5,PSMB6,PSMB7,PSMC2,PSMC3,PSMC5,PSMC6,PSMD4,PSMD7,PSMD8,PSME1,RPLP0,RPS27A,S100B,SKP1,SOD1,STAT1,STAT3,TCP1,TIMP1,…
WikiPathways	WP3888	VEGFA-VEGFR2 Signaling Pathway	-35.7577	-33.2438	64/435	71,154,226,274,301,332,355,468,598,811,998,1072,1397,1465,1666,1901,2130,2534,2597,3065,3146,3301,3315,3320,3688,3939,4189,4673,4691,4736,4792,5034,5216,5230,5499,5710,5757,6129,6142,6154,6155,6181,6194,6205,6301,6418,6748,6772,6774,7001,7170,7430,8664,9168,9709,10130,10574,10963,23521,23753,26986,54205,57326,83442	ACTG1,ADRB2,ALDOA,BIN1,ANXA1,BIRC5,FAS,ATF4,BCL2L1,CALR,CDC42,CFL1,CRIP2,CSRP1,DECR1,S1PR1,EWSR1,FYN,GAPDH,HDAC1,HMGB1,DNAJA1,HSPB1,HSP90AA1,ITGB1,LDHA,DNAJB9,NAP1L1,NCL,RPL10A,NFKBIA,P4HB,PFN1,PGK1,PPP1CA,PSMD4,PTMA,RPL7,RPL18A,RPL26,RPL27,RPLP2,RPS6,RPS11,SARS1,SET,SSR4,STAT1,STAT3,PRDX2,TPM3,EZR,EIF3D,TMSB10,HERPUD1,PDIA6,CCT7,STIP1,RPL13A,SDF2L1,PABPC1,CYCS,PBXIP1,SH3BGRL3
GO Biological Processes	GO:0055114	oxidation-reduction process	-28.8308	-26.3292	61/512	39,226,230,231,664,801,891,1327,1329,1337,1340,1345,1347,1350,1351,1528,1666,1728,1891,2023,2109,2597,2745,3032,3146,4190,4199,4609,4694,4706,4708,4710,4713,4714,4716,4725,4729,5162,5214,5223,5230,5315,5499,5504,6342,6472,7167,8802,9249,9377,10449,10935,11315,23479,26227,27069,29796,51079,54205,55967,80777,498,514,516,521,3939,54541,706,3312,5901,168537,1854,353,7083,10591,47,1622,2617,6240,10654…	ACAT2,ALDOA,ALDOC,AKR1B1,BNIP3,CALM1,CCNB1,COX4I1,COX5B,COX6A1,COX6B1,COX6C,COX7A2,COX7C,COX8A,CYB5A,DECR1,NQO1,ECH1,ENO1,ETFB,GAPDH,GLRX,HADHB,HMGB1,MDH1,ME1,MYC,NDUFA1,NDUFAB1,NDUFB2,NDUFB4,NDUFB7,NDUFB8,NDUFB10,NDUFS5,NDUFV2,PDHB,PFKP,PGAM1,PGK1,PKM,PPP1CA,PPP1R2,SCP2,SHMT2,TPI1,SUCLG1,DHRS3,COX5A,ACAA2,PRDX3,PARK7,ISCU,PHGDH,GHITM,UQCR10,NDUFA13,CYCS,NDUFA12,CYB5B,ATP5F1A,ATP5F1E,ATP5MC1,ATP5…
GO Biological Processes	GO:0010942	positive regulation of cell death	-28.2051	-25.7095	71/725	274,301,355,468,598,664,694,706,708,834,837,841,998,1019,1075,1509,1647,1649,1728,1843,2534,3001,3002,3146,3301,3329,3336,3399,3688,3689,3932,3939,4609,4616,5245,5499,5788,6135,6154,6188,6194,6201,6233,6647,7314,7316,7351,7529,7534,7704,7805,8644,8717,8878,9141,9368,10284,10541,10550,10553,10971,11315,25816,26355,27250,28984,51065,51079,54205,54541,79156	BIN1,ANXA1,FAS,ATF4,BCL2L1,BNIP3,BTG1,TSPO,C1QBP,CASP1,CASP4,CASP8,CDC42,CDK4,CTSC,CTSD,GADD45A,DDIT3,NQO1,DUSP1,FYN,GZMA,GZMB,HMGB1,DNAJA1,HSPD1,HSPE1,ID3,ITGB1,ITGB2,LCK,LDHA,MYC,GADD45B,PHB,PPP1CA,PTPRC,RPL11,RPL26,RPS3,RPS6,RPS7,RPS27A,SOD1,UBB,UBC,UCP2,YWHAB,YWHAZ,ZBTB16,LAPTM5,AKR1C3,TRADD,SQSTM1,PDCD5,SLC9A3R1,SAP18,ANP32B,ARL6IP5,HTATIP2,YWHAQ,PARK7,TNFAIP8,FAM162A,PDCD4,RGCC,RPS27L,NDUFA…
GO Biological Processes	GO:0097190	apoptotic signaling pathway	-25.6558	-23.2107	61/585	292,309,355,468,598,664,834,837,841,939,960,972,1075,1524,1649,1655,2023,2534,2950,3002,3065,3148,3190,3301,3315,3932,3958,4780,5034,5478,5499,5788,6135,6154,6188,6201,6647,7001,7128,7178,7314,7494,7529,7534,8717,9141,9368,9709,10449,10550,10572,10961,10971,11315,26355,27069,51065,51079,54541,57761,79156	SLC25A5,ANXA6,FAS,ATF4,BCL2L1,BNIP3,CASP1,CASP4,CASP8,CD27,CD44,CD74,CTSC,CX3CR1,DDIT3,DDX5,ENO1,FYN,GSTP1,GZMB,HDAC1,HMGB2,HNRNPK,DNAJA1,HSPB1,LCK,LGALS3,NFE2L2,P4HB,PPIA,PPP1CA,PTPRC,RPL11,RPL26,RPS3,RPS7,SOD1,PRDX2,TNFAIP3,TPT1,UBB,XBP1,YWHAB,YWHAZ,TRADD,PDCD5,SLC9A3R1,HERPUD1,ACAA2,ARL6IP5,SIVA1,ERP29,YWHAQ,PARK7,FAM162A,GHITM,RPS27L,NDUFA13,DDIT4,TRIB3,PLEKHF1
GO Biological Processes	GO:0002366	leukocyte activation involved in immune response	-20.2311	-18.1226	60/720	47,226,230,301,302,353,567,684,960,961,963,966,972,1075,1265,1509,1915,1938,2040,2495,2512,2950,3146,3312,3320,3326,3329,3689,3936,3956,3958,4242,5036,5223,5315,5478,5683,5689,5695,5701,5702,5713,5788,5880,6194,6282,6402,6774,7494,7520,8655,8673,9452,9535,9861,10383,11151,23406,51176,51316,9948,308,801,3959,6647,7076,7277,8407,8530	ACLY,ALDOA,ALDOC,ANXA1,ANXA2,APRT,B2M,BST2,CD44,CD47,CD53,CD59,CD74,CTSC,CNN2,CTSD,EEF1A1,EEF2,STOM,FTH1,FTL,GSTP1,HMGB1,HSPA8,HSP90AA1,HSP90AB1,HSPD1,ITGB2,LCP1,LGALS1,LGALS3,MFNG,PA2G4,PGAM1,PKM,PPIA,PSMA2,PSMB1,PSMB7,PSMC2,PSMC3,PSMD7,PTPRC,RAC2,RPS6,S100A11,SELL,STAT3,XBP1,XRCC5,DYNLL1,VAMP8,ITM2A,GMFG,PSMD6,TUBB4B,CORO1A,COTL1,LEF1,PLAC8,WDR1,ANXA5,CALM1,LGALS3BP,SOD1,TIMP1,TUBA4A,TAGLN2,CST7
GO Biological Processes	GO:0022618	ribonucleoprotein complex assembly	-19.3338	-17.2909	37/276	708,1153,1975,1983,3320,3326,3921,4869,6122,6125,6128,6134,6135,6147,6152,6169,6175,6193,6204,6208,6209,6223,6228,6232,6430,6628,6633,7520,7812,8664,8666,8894,10146,23521,27316,29883,51065,6194,6201,6202,6217,6227,6229,6230	C1QBP,CIRBP,EIF4B,EIF5,HSP90AA1,HSP90AB1,RPSA,NPM1,RPL3,RPL5,RPL6,RPL10,RPL11,RPL23A,RPL24,RPL38,RPLP0,RPS5,RPS10,RPS14,RPS15,RPS19,RPS23,RPS27,SRSF5,SNRPB,SNRPD2,XRCC5,CSDE1,EIF3D,EIF3G,EIF2S2,G3BP1,RPL13A,RBMX,CNOT7,RPS27L,RPS6,RPS7,RPS8,RPS16,RPS21,RPS24,RPS25
GO Biological Processes	GO:0034248	regulation of cellular amide metabolic process	-19.0739	-17.0474	49/511	274,468,678,708,811,1019,1153,1915,1938,1974,1975,1983,1984,2597,3002,3315,4691,4780,4869,5036,5223,5315,5499,5935,5936,6125,6134,6146,6154,6156,6169,6188,6191,6208,6472,6726,6774,7431,7555,7812,8664,9782,10140,10209,10959,23521,26986,29883,51065	BIN1,ATF4,ZFP36L2,C1QBP,CALR,CDK4,CIRBP,EEF1A1,EEF2,EIF4A2,EIF4B,EIF5,EIF5A,GAPDH,GZMB,HSPB1,NCL,NFE2L2,NPM1,PA2G4,PGAM1,PKM,PPP1CA,RBM3,RBM4,RPL5,RPL10,RPL22,RPL26,RPL30,RPL38,RPS3,RPS4X,RPS14,SHMT2,SRP9,STAT3,VIM,CNBP,CSDE1,EIF3D,MATR3,TOB1,EIF1,TMED2,RPL13A,PABPC1,CNOT7,RPS27L
KEGG Pathway	hsa05169	Epstein-Barr virus infection	-19.0255	-17.007	38/299	355,567,811,841,896,915,960,1019,1643,1647,3065,3312,3315,4609,4616,4792,5701,5702,5705,5706,5710,5713,5714,5757,5901,6772,6774,6890,7128,7431,7529,7534,8717,9636,9861,10971,11047,54205	FAS,B2M,CALR,CASP8,CCND3,CD3D,CD44,CDK4,DDB2,GADD45A,HDAC1,HSPA8,HSPB1,MYC,GADD45B,NFKBIA,PSMC2,PSMC3,PSMC5,PSMC6,PSMD4,PSMD7,PSMD8,PTMA,RAN,STAT1,STAT3,TAP1,TNFAIP3,VIM,YWHAB,YWHAZ,TRADD,ISG15,PSMD6,YWHAQ,ADRM1,CYCS
GO Biological Processes	GO:0006457	protein folding	-17.9221	-15.9897	33/235	567,811,972,2289,3301,3309,3312,3313,3315,3320,3326,3329,3336,3337,5034,5204,5478,5479,6767,6950,7184,7203,9141,9601,10049,10130,10574,10726,10808,10961,22948,23753,51035,7277,8655,10383,10963,925,926,5720,6890,1915,6118,3065,6647,7341,29927,51079,54543	B2M,CALR,CD74,FKBP5,DNAJA1,HSPA5,HSPA8,HSPA9,HSPB1,HSP90AA1,HSP90AB1,HSPD1,HSPE1,DNAJB1,P4HB,PFDN5,PPIA,PPIB,ST13,TCP1,HSP90B1,CCT3,PDCD5,PDIA4,DNAJB6,PDIA6,CCT7,NUDC,HSPH1,ERP29,CCT5,SDF2L1,UBXN1,TUBA4A,DYNLL1,TUBB4B,STIP1,CD8A,CD8B,PSME1,TAP1,EEF1A1,RPA2,HDAC1,SOD1,SUMO1,SEC61A1,NDUFA13,TOMM7
GO Biological Processes	GO:0052548	regulation of endopeptidase activity	-17.495	-15.5833	43/429	274,302,330,355,684,834,837,841,939,960,1509,2534,2597,3065,3146,3329,3336,3932,4609,5037,5720,6188,6774,7076,7805,8530,8717,9141,9232,9709,10049,10541,10550,10935,11047,11315,23204,25816,26355,26999,51065,51079,54205,51035,1075,1452,2023,4780,5245,5701,5702,6613,7341,9817,57761,397,801,1236,1901,1983,3148,3301,3326,3337,3688,5111,5216,5788,5902,6001,6281,6742,8655	BIN1,ANXA2,BIRC3,FAS,BST2,CASP1,CASP4,CASP8,CD27,CD44,CTSD,FYN,GAPDH,HDAC1,HMGB1,HSPD1,HSPE1,LCK,MYC,PEBP1,PSME1,RPS3,STAT3,TIMP1,LAPTM5,CST7,TRADD,PDCD5,PTTG1,HERPUD1,DNAJB6,ANP32B,ARL6IP5,PRDX3,ADRM1,PARK7,ARL6IP1,TNFAIP8,FAM162A,CYFIP2,RPS27L,NDUFA13,CYCS,UBXN1,CTSC,CSNK1A1,ENO1,NFE2L2,PHB,PSMC2,PSMC3,SUMO2,SUMO1,KEAP1,TRIB3,ARHGDIB,CALM1,CCR7,S1PR1,EIF5,HMGB2,DNAJA1,HSP90AB1,DNAJB1,ITGB1,PCNA…
GO Biological Processes	GO:0009636	response to toxic substance	-17.0148	-15.1228	46/506	60,301,328,440,468,567,664,801,841,891,939,1019,1728,1843,1938,2053,2098,2534,2879,2944,2950,3178,3939,4259,4494,4501,4502,4780,5052,5111,5245,5292,6001,6138,6188,6191,6415,6647,7001,7128,7296,10365,10935,11315,27244,373156,1649,5880,47,231,4190,5162,6480,8644,8802,5034,54205,7351,3689,10550,140606	ACTB,ANXA1,APEX1,ASNS,ATF4,B2M,BNIP3,CALM1,CASP8,CCNB1,CD27,CDK4,NQO1,DUSP1,EEF2,EPHX2,ESD,FYN,GPX4,GSTM1,GSTP1,HNRNPA1,LDHA,MGST3,MT1F,MT1X,MT2A,NFE2L2,PRDX1,PCNA,PHB,PIM1,RGS10,RPL15,RPS3,RPS4X,SELENOW,SOD1,PRDX2,TNFAIP3,TXNRD1,KLF2,PRDX3,PARK7,SESN1,GSTK1,DDIT3,RAC2,ACLY,AKR1B1,MDH1,PDHB,ST6GAL1,AKR1C3,SUCLG1,P4HB,CYCS,UCP2,ITGB2,ARL6IP5,SELENOM
Reactome Gene Sets	R-HSA-447115	Interleukin-12 family signaling	-16.5836	-14.7061	18/57	302,998,1072,1265,3181,3185,3313,3936,4478,5034,5478,6175,6647,6772,6774,6950,9987,27250,961	ANXA2,CDC42,CFL1,CNN2,HNRNPA2B1,HNRNPF,HSPA9,LCP1,MSN,P4HB,PPIA,RPLP0,SOD1,STAT1,STAT3,TCP1,HNRNPDL,PDCD4,CD47
KEGG Pathway	ko04141	Protein processing in endoplasmic reticulum	-15.4183	-13.5753	26/166	468,811,1603,1649,3301,3309,3312,3320,3326,3337,4780,5034,6185,6500,6745,6746,6748,7184,7353,7494,9601,9709,10130,10808,10961,29927,440,3313,3315,3329,3336,4000,4189,10959,23753,27230,57761,598,837,1938,5706,11315,51035,8894,3638,834,841,10365,5499,5504	ATF4,CALR,DAD1,DDIT3,DNAJA1,HSPA5,HSPA8,HSP90AA1,HSP90AB1,DNAJB1,NFE2L2,P4HB,RPN2,SKP1,SSR1,SSR2,SSR4,HSP90B1,UFD1,XBP1,PDIA4,HERPUD1,PDIA6,HSPH1,ERP29,SEC61A1,ASNS,HSPA9,HSPB1,HSPD1,HSPE1,LMNA,DNAJB9,TMED2,SDF2L1,SERP1,TRIB3,BCL2L1,CASP4,EEF2,PSMC6,PARK7,UBXN1,EIF2S2,INSIG1,CASP1,CASP8,KLF2,PPP1CA,PPP1R2
GO Biological Processes	GO:0042273	ribosomal large subunit biogenesis	-14.5776	-12.7489	18/72	2971,4736,4869,6122,6125,6128,6129,6130,6134,6135,6147,6152,6154,6165,6169,6175,11224,26156	GTF3A,RPL10A,NPM1,RPL3,RPL5,RPL6,RPL7,RPL7A,RPL10,RPL11,RPL23A,RPL24,RPL26,RPL35A,RPL38,RPLP0,RPL35,RSL1D1
Reactome Gene Sets	R-HSA-3700989	Transcriptional Regulation by TP53	-14.5023	-12.6749	36/365	332,355,834,891,900,1327,1329,1337,1340,1345,1350,1351,1643,1647,3065,4869,5052,5111,5518,5527,5934,6118,6233,7001,7296,7314,7316,7529,7534,9377,10971,27244,28984,29883,54205,54541,664,4190,5162,6472,8802,29796,1347,25953,498,514,516,521,1528,7351,9368,9550,11315,7170,7171,10983,274,302,309,801,1236,1649,2040,2534,2745,3688,3932,5245,5788,6520,6574,7341,11151,23479,29927,53827,54923,154,468	BIRC5,FAS,CASP1,CCNB1,CCNG1,COX4I1,COX5B,COX6A1,COX6B1,COX6C,COX7C,COX8A,DDB2,GADD45A,HDAC1,NPM1,PRDX1,PCNA,PPP2R1A,PPP2R5C,RBL2,RPA2,RPS27A,PRDX2,TXNRD1,UBB,UBC,YWHAB,YWHAZ,COX5A,YWHAQ,SESN1,RGCC,CNOT7,CYCS,DDIT4,BNIP3,MDH1,PDHB,SHMT2,SUCLG1,UQCR10,COX7A2,PNKD,ATP5F1A,ATP5F1E,ATP5MC1,ATP5ME,CYB5A,UCP2,SLC9A3R1,ATP6V1G1,PARK7,TPM3,TPM4,CCNI,BIN1,ANXA2,ANXA6,CALM1,CCR7,DDIT3,STOM,FYN,GLRX,ITGB1,LC…
GO Biological Processes	GO:0080135	regulation of cellular response to stress	-13.9746	-12.1548	52/761	355,468,567,598,939,960,972,998,1236,1647,1649,1655,1843,2023,2534,2950,3146,3190,3301,3309,3312,3315,3320,3326,3337,3638,4189,4609,4616,4780,4869,5034,5111,5478,6118,6154,6188,6647,7178,7334,7430,7494,9709,10049,10550,10808,10959,10961,11315,26156,27250,51035,60,154,801,891,896,900,1019,1033,1844,5518,5788,6233,7001,7128,7314,7316,7852,9133,10983,28984,54923,57761,1622,3181,5245,5920,6176,6187,6…	FAS,ATF4,B2M,BCL2L1,CD27,CD44,CD74,CDC42,CCR7,GADD45A,DDIT3,DDX5,DUSP1,ENO1,FYN,GSTP1,HMGB1,HNRNPK,DNAJA1,HSPA5,HSPA8,HSPB1,HSP90AA1,HSP90AB1,DNAJB1,INSIG1,DNAJB9,MYC,GADD45B,NFE2L2,NPM1,P4HB,PCNA,PPIA,RPA2,RPL26,RPS3,SOD1,TPT1,UBE2N,EZR,XBP1,HERPUD1,DNAJB6,ARL6IP5,HSPH1,TMED2,ERP29,PARK7,RSL1D1,PDCD4,UBXN1,ACTB,ADRB2,CALM1,CCNB1,CCND3,CCNG1,CDK4,CDKN3,DUSP2,PPP2R1A,PTPRC,RPS27A,PRDX2,TNFAIP3,UBB…
Canonical Pathways	M66	PID MYC ACTIV PATHWAY	-13.8109	-11.9948	18/79	332,891,1019,1973,2023,2597,3320,3329,3398,3939,4609,4691,4869,5292,5757,6135,7083,10935	BIRC5,CCNB1,CDK4,EIF4A1,ENO1,GAPDH,HSP90AA1,HSPD1,ID2,LDHA,MYC,NCL,NPM1,PIM1,PTMA,RPL11,TK1,PRDX3
GO Biological Processes	GO:0046649	lymphocyte activation	-13.5388	-11.7289	51/754	301,567,678,684,841,896,915,925,926,939,960,961,972,998,1236,1316,1803,2534,3146,3329,3575,3659,3688,3689,3932,3936,3956,3958,4189,4242,4478,5052,5245,5551,5788,5880,6146,6188,6194,6647,6774,7001,7128,7494,7704,7805,9452,10808,11151,30011,51176,1524,6402,7430,71,397,708,811,1843,1901,2633,5034,5518,6281,7852,9404,9595,10109,28984,53827,302,4609,1075,8530,8673,3148,6772,9636,2950	ANXA1,B2M,ZFP36L2,BST2,CASP8,CCND3,CD3D,CD8A,CD8B,CD27,CD44,CD47,CD74,CDC42,CCR7,KLF6,DPP4,FYN,HMGB1,HSPD1,IL7R,IRF1,ITGB1,ITGB2,LCK,LCP1,LGALS1,LGALS3,DNAJB9,MFNG,MSN,PRDX1,PHB,PRF1,PTPRC,RAC2,RPL22,RPS3,RPS6,SOD1,STAT3,PRDX2,TNFAIP3,XBP1,ZBTB16,LAPTM5,ITM2A,HSPH1,CORO1A,SH3KBP1,LEF1,CX3CR1,SELL,EZR,ACTG1,ARHGDIB,C1QBP,CALR,DUSP1,S1PR1,GBP1,P4HB,PPP2R1A,S100A10,CXCR4,LPXN,CYTIP,ARPC2,RGCC,FXYD5,…
