# Supplementary material for: Chemical Exposures Affect Innate Immune Response to SARS-CoV-2
Source: Int J Mol Sci. 2021 Nov 19;22(22):12474. doi: 10.3390/ijms222212474 (PMC8617908; doi:10.3390/ijms222212474)
Supplement: Supplementary file 1 [file ijms-22-12474-s001.zip › Supplemental file/Supplemental File 3.xlsx]

## Sheet: Dendritic cells
GroupID	Category	Term	Description	LogP	Log(q-value)	InTerm_InList	Genes	Symbols
1_Summary	GO Biological Processes	GO:1903900	regulation of viral life cycle	-10.7977	-6.43877	7/166	972,3312,3956,5359,9636,10346,26986,3326	CD74,HSPA8,LGALS1,PLSCR1,ISG15,TRIM22,PABPC1,HSP90AB1
2_Summary	KEGG Pathway	ko04612	Antigen processing and presentation	-8.69447	-5.03453	5/77	972,3119,3309,3312,3326,2289,3329,1915,1938,5359,3956,2023,7178,9168,10346	CD74,HLA-DQB1,HSPA5,HSPA8,HSP90AB1,FKBP5,HSPD1,EEF1A1,EEF2,PLSCR1,LGALS1,ENO1,TPT1,TMSB10,TRIM22
3_Summary	CORUM	CORUM:725	P2X7 receptor signalling complex	-7.1719	-3.81299	3/12	60,3312,3326,3119,3329,5359,26986	ACTB,HSPA8,HSP90AB1,HLA-DQB1,HSPD1,PLSCR1,PABPC1
4_Summary	GO Biological Processes	GO:0046718	viral entry into host cell	-5.56034	-2.59777	4/141	972,3956,5359,10346,3119,3329,9636,3326	CD74,LGALS1,PLSCR1,TRIM22,HLA-DQB1,HSPD1,ISG15,HSP90AB1
5_Summary	GO Biological Processes	GO:0009615	response to virus	-5.36071	-2.49316	5/359	2023,5359,7178,9636,10346	ENO1,PLSCR1,TPT1,ISG15,TRIM22
6_Summary	WikiPathways	WP107	Translation Factors	-5.22954	-2.37579	3/50	1915,1938,26986	EEF1A1,EEF2,PABPC1
7_Summary	GO Biological Processes	GO:0034341	response to interferon-gamma	-4.98511	-2.20599	4/197	972,3119,3326,10346,9636,3312	CD74,HLA-DQB1,HSP90AB1,TRIM22,ISG15,HSPA8
8_Summary	GO Biological Processes	GO:0051129	negative regulation of cellular component organization	-4.90084	-2.15472	6/782	3309,3312,3956,5359,9168,81618	HSPA5,HSPA8,LGALS1,PLSCR1,TMSB10,ITM2C
9_Summary	KEGG Pathway	ko03018	RNA degradation	-4.6629	-1.94745	3/77	2023,3329,26986	ENO1,HSPD1,PABPC1
10_Summary	GO Biological Processes	GO:2001243	negative regulation of intrinsic apoptotic signaling pathway	-4.38947	-1.70267	3/95	972,2023,7178,81618	CD74,ENO1,TPT1,ITM2C
11_Summary	GO Biological Processes	GO:0071407	cellular response to organic cyclic compound	-3.44563	-0.955954	4/492	60,3309,3326,3956,9636,972	ACTB,HSPA5,HSP90AB1,LGALS1,ISG15,CD74
12_Summary	WikiPathways	WP4754	IL-18 signaling pathway	-3.04014	-0.681235	3/273	1938,2023,81618	EEF2,ENO1,ITM2C
13_Summary	GO Biological Processes	GO:0010035	response to inorganic substance	-2.19494	0	3/543	1938,3309,5359	EEF2,HSPA5,PLSCR1

## Sheet: Monocyte
GroupID	Category	Term	Description	LogP	Log(q-value)	InTerm_InList	Genes	Symbols
1_Summary	Reactome Gene Sets	R-HSA-6798695	Neutrophil degranulation	-36.328	-32.1391	38/480	302,567,929,948,960,963,1471,1508,1509,1520,1604,1915,1938,2219,2512,2896,2950,3312,3320,3326,3417,3689,4048,4069,5265,5315,5660,5788,6279,6280,7133,7305,8804,10092,10487,10875,23406,51316,712,972,5359,3936,3956,334,801,5552	ANXA2,B2M,CD14,CD36,CD44,CD53,CST3,CTSB,CTSD,CTSS,CD55,EEF1A1,EEF2,FCN1,FTL,GRN,GSTP1,HSPA8,HSP90AA1,HSP90AB1,IDH1,ITGB2,LTA4H,LYZ,SERPINA1,PKM,PSAP,PTPRC,S100A8,S100A9,TNFRSF1B,TYROBP,CREG1,ARPC5,CAP1,FGL2,COTL1,PLAC8,C1QA,CD74,PLSCR1,LCP1,LGALS1,APLP2,CALM1,SRGN
2_Summary	Reactome Gene Sets	R-HSA-1280215	Cytokine Signaling in Immune system	-21.6296	-18.4168	31/707	302,567,948,960,1026,1072,1436,1848,2353,2537,2634,3312,3320,3627,3659,3689,3726,3936,4502,4792,4938,5721,6648,6772,7133,7316,9246,9636,10346,10410,10581	ANXA2,B2M,CD36,CD44,CDKN1A,CFL1,CSF1R,DUSP6,FOS,IFI6,GBP2,HSPA8,HSP90AA1,CXCL10,IRF1,ITGB2,JUNB,LCP1,MT2A,NFKBIA,OAS1,PSME2,SOD2,STAT1,TNFRSF1B,UBC,UBE2L6,ISG15,TRIM22,IFITM3,IFITM2
3_Summary	GO Biological Processes	GO:0043900	regulation of multi-organism process	-16.508	-13.3252	22/437	302,811,948,972,1072,1436,1604,2219,2896,3312,3320,3956,4061,4938,5359,6772,9636,10346,10410,10581,10875,26986,3326,7316,3659	ANXA2,CALR,CD36,CD74,CFL1,CSF1R,CD55,FCN1,GRN,HSPA8,HSP90AA1,LGALS1,LY6E,OAS1,PLSCR1,STAT1,ISG15,TRIM22,IFITM3,IFITM2,FGL2,PABPC1,HSP90AB1,UBC,IRF1
4_Summary	GO Biological Processes	GO:0098542	defense response to other organism	-13.4761	-10.3476	22/613	948,2537,2597,2634,2896,3320,3627,3659,4069,4938,5359,5788,6279,6280,6772,9636,10346,10410,10581,10875,23406,51316,567,960,4502,7316,9246,972,3326,1072,2023,7178	CD36,IFI6,GAPDH,GBP2,GRN,HSP90AA1,CXCL10,IRF1,LYZ,OAS1,PLSCR1,PTPRC,S100A8,S100A9,STAT1,ISG15,TRIM22,IFITM3,IFITM2,FGL2,COTL1,PLAC8,B2M,CD44,MT2A,UBC,UBE2L6,CD74,HSP90AB1,CFL1,ENO1,TPT1
5_Summary	GO Biological Processes	GO:0002253	activation of immune response	-12.6827	-9.62486	23/748	60,71,712,713,929,948,1508,1520,1604,2219,3320,3326,3659,3689,4792,5359,5721,5788,6279,6280,7305,7316,10092,801,2353,2896,6772,1848,1524,10346,1545	ACTB,ACTG1,C1QA,C1QB,CD14,CD36,CTSB,CTSS,CD55,FCN1,HSP90AA1,HSP90AB1,IRF1,ITGB2,NFKBIA,PLSCR1,PSME2,PTPRC,S100A8,S100A9,TYROBP,UBC,ARPC5,CALM1,FOS,GRN,STAT1,DUSP6,CX3CR1,TRIM22,CYP1B1
6_Summary	GO Biological Processes	GO:0097190	apoptotic signaling pathway	-10.9058	-7.97823	19/585	597,929,960,972,1026,1524,1545,1655,2023,2537,2950,5788,6279,6280,6648,7133,7178,7305,8743,7832,6277	BCL2A1,CD14,CD44,CD74,CDKN1A,CX3CR1,CYP1B1,DDX5,ENO1,IFI6,GSTP1,PTPRC,S100A8,S100A9,SOD2,TNFRSF1B,TPT1,TYROBP,TNFSF10,BTG2,S100A6
7_Summary	GO Biological Processes	GO:0010035	response to inorganic substance	-10.4894	-7.59292	18/543	567,706,712,801,805,811,929,948,1545,1843,1938,2353,3726,3939,4502,5359,6279,6648	B2M,TSPO,C1QA,CALM1,CALM2,CALR,CD14,CD36,CYP1B1,DUSP1,EEF2,FOS,JUNB,LDHA,MT2A,PLSCR1,S100A8,SOD2
8_Summary	GO Biological Processes	GO:0001817	regulation of cytokine production	-10.3543	-7.48671	21/795	567,706,929,948,972,1436,1524,1545,2219,2597,2950,3320,3326,3659,5552,5788,6772,7133,7305,9246,9636,1026,1028,6648,7453,7832	B2M,TSPO,CD14,CD36,CD74,CSF1R,CX3CR1,CYP1B1,FCN1,GAPDH,GSTP1,HSP90AA1,HSP90AB1,IRF1,SRGN,PTPRC,STAT1,TNFRSF1B,TYROBP,UBE2L6,ISG15,CDKN1A,CDKN1C,SOD2,WARS1,BTG2
9_Summary	KEGG Pathway	ko05133	Pertussis	-10.2842	-7.43046	9/76	712,713,801,805,929,1072,2353,3659,3689,567,811,948,972,1508,1509,1520,4792,5721,5788,7305,7316,8905,9246,6772	C1QA,C1QB,CALM1,CALM2,CD14,CFL1,FOS,IRF1,ITGB2,B2M,CALR,CD36,CD74,CTSB,CTSD,CTSS,NFKBIA,PSME2,PTPRC,TYROBP,UBC,AP1S2,UBE2L6,STAT1
10_Summary	KEGG Pathway	ko04612	Antigen processing and presentation	-10.2318	-7.39144	9/77	567,811,972,1508,1520,3312,3320,3326,5721,60,71,801,805,1843,2353,2950,1915,7316,3689,1938,2289,1509,1072,4637,5788,7305,2896,5204,1655,948,960,2023,6648,7178,1026,4502,929,3627,2512,5265,6772,8743,1436,7832	B2M,CALR,CD74,CTSB,CTSS,HSPA8,HSP90AA1,HSP90AB1,PSME2,ACTB,ACTG1,CALM1,CALM2,DUSP1,FOS,GSTP1,EEF1A1,UBC,ITGB2,EEF2,FKBP5,CTSD,CFL1,MYL6,PTPRC,TYROBP,GRN,PFDN5,DDX5,CD36,CD44,ENO1,SOD2,TPT1,CDKN1A,MT2A,CD14,CXCL10,FTL,SERPINA1,STAT1,TNFSF10,CSF1R,BTG2
11_Summary	GO Biological Processes	GO:0010942	positive regulation of cell death	-10.2009	-7.37343	20/725	706,712,948,1026,1509,1545,1843,1848,2353,2896,3689,3939,5788,6279,6280,6648,7133,7305,7316,8743	TSPO,C1QA,CD36,CDKN1A,CTSD,CYP1B1,DUSP1,DUSP6,FOS,GRN,ITGB2,LDHA,PTPRC,S100A8,S100A9,SOD2,TNFRSF1B,TYROBP,UBC,TNFSF10
12_Summary	GO Biological Processes	GO:0009617	response to bacterium	-10.1692	-7.35436	20/728	567,706,929,948,1524,1604,2289,2353,2634,2896,2950,3627,4069,4792,6279,6280,6648,7133,9636,51316,5788,7305,3326,5552,9246,811,1655	B2M,TSPO,CD14,CD36,CX3CR1,CD55,FKBP5,FOS,GBP2,GRN,GSTP1,CXCL10,LYZ,NFKBIA,S100A8,S100A9,SOD2,TNFRSF1B,ISG15,PLAC8,PTPRC,TYROBP,HSP90AB1,SRGN,UBE2L6,CALR,DDX5
13_Summary	GO Biological Processes	GO:0009636	response to toxic substance	-10.0127	-7.22817	17/506	60,567,801,929,948,1026,1545,1843,1938,2353,2950,3939,4502,5997,6279,6280,6648,3320,706,3312,3627,5315,5788,3417,6772	ACTB,B2M,CALM1,CD14,CD36,CDKN1A,CYP1B1,DUSP1,EEF2,FOS,GSTP1,LDHA,MT2A,RGS2,S100A8,S100A9,SOD2,HSP90AA1,TSPO,HSPA8,CXCL10,PKM,PTPRC,IDH1,STAT1
14_Summary	GO Biological Processes	GO:2000379	positive regulation of reactive oxygen species metabolic process	-9.08151	-6.43861	9/103	706,948,1026,2950,3320,3326,3689,6648,7305,1524,1545,2537,1316,801,3312,5997,811,2597,2896,1843,7316,9246,9636,4792,3417,3726,2634,4666,6430,60,1436,6277	TSPO,CD36,CDKN1A,GSTP1,HSP90AA1,HSP90AB1,ITGB2,SOD2,TYROBP,CX3CR1,CYP1B1,IFI6,KLF6,CALM1,HSPA8,RGS2,CALR,GAPDH,GRN,DUSP1,UBC,UBE2L6,ISG15,NFKBIA,IDH1,JUNB,GBP2,NACA,SRSF5,ACTB,CSF1R,S100A6
15_Summary	GO Biological Processes	GO:0071900	regulation of protein serine/threonine kinase activity	-8.88043	-6.26971	16/521	60,801,805,896,972,1026,1028,1436,1843,1848,2950,3326,3627,5788,5997,7316,960,2023,6648,6772,7178,7453,706,9636,3320	ACTB,CALM1,CALM2,CCND3,CD74,CDKN1A,CDKN1C,CSF1R,DUSP1,DUSP6,GSTP1,HSP90AB1,CXCL10,PTPRC,RGS2,UBC,CD44,ENO1,SOD2,STAT1,TPT1,WARS1,TSPO,ISG15,HSP90AA1
16_Summary	GO Biological Processes	GO:0051235	maintenance of location	-8.74859	-6.15311	13/319	706,801,805,811,948,2512,3627,4792,5552,5788,6279,6280,9168,567,1043,1524,1604,2896,4502,7178,5997,10487	TSPO,CALM1,CALM2,CALR,CD36,FTL,CXCL10,NFKBIA,SRGN,PTPRC,S100A8,S100A9,TMSB10,B2M,CD52,CX3CR1,CD55,GRN,MT2A,TPT1,RGS2,CAP1
17_Summary	GO Biological Processes	GO:0007249	I-kappaB kinase/NF-kappaB signaling	-8.32004	-5.76731	12/282	929,948,972,1524,2950,3956,4792,6275,6772,7316,8743,10346	CD14,CD36,CD74,CX3CR1,GSTP1,LGALS1,NFKBIA,S100A4,STAT1,UBC,TNFSF10,TRIM22
18_Summary	Reactome Gene Sets	R-HSA-114608	Platelet degranulation	-8.21115	-5.66515	9/129	334,801,805,948,1072,5265,5552,5660,10487,60,302,960,972,3659,3689	APLP2,CALM1,CALM2,CD36,CFL1,SERPINA1,SRGN,PSAP,CAP1,ACTB,ANXA2,CD44,CD74,IRF1,ITGB2
19_Summary	WikiPathways	WP3888	VEGFA-VEGFR2 Signaling Pathway	-8.07506	-5.555	14/435	71,811,1072,2597,3320,3939,4673,4792,5757,6648,6772,7170,9168,26986	ACTG1,CALR,CFL1,GAPDH,HSP90AA1,LDHA,NAP1L1,NFKBIA,PTMA,SOD2,STAT1,TPM3,TMSB10,PABPC1
20_Summary	KEGG Pathway	hsa05169	Epstein-Barr virus infection	-8.0363	-5.52865	12/299	567,811,896,960,1026,3312,3627,4792,4938,5757,6772,9636,60,71,8743,2353	B2M,CALR,CCND3,CD44,CDKN1A,HSPA8,CXCL10,NFKBIA,OAS1,PTMA,STAT1,ISG15,ACTB,ACTG1,TNFSF10,FOS

## Sheet: NK-cell
GroupID	Category	Term	Description	LogP	Log(q-value)	InTerm_InList	Genes	Symbols
1_Summary	GO Biological Processes	GO:0043900	regulation of multi-organism process	-8.72562	-4.36775	8/437	811,3312,3669,3956,5551,6772,9636,26986,678,1655,9584,1075	CALR,HSPA8,ISG20,LGALS1,PRF1,STAT1,ISG15,PABPC1,ZFP36L2,DDX5,RBM39,CTSC
2_Summary	Reactome Gene Sets	R-HSA-913531	Interferon Signaling	-7.85203	-4.01855	6/199	567,3669,3716,6672,6772,9636,3312,3560,811,60,26986,5551,7178,1831,10578,3956,3824	B2M,ISG20,JAK1,SP100,STAT1,ISG15,HSPA8,IL2RB,CALR,ACTB,PABPC1,PRF1,TPT1,TSC22D3,GNLY,LGALS1,KLRD1
3_Summary	GO Biological Processes	GO:0001913	T cell mediated cytotoxicity	-7.03926	-3.63563	4/50	567,1075,3824,5551,10578,3560,3716	B2M,CTSC,KLRD1,PRF1,GNLY,IL2RB,JAK1
4_Summary	Canonical Pathways	M54	PID IL12 2PATHWAY	-6.65801	-3.34153	4/62	567,3001,3560,6772,9636,10578	B2M,GZMA,IL2RB,STAT1,ISG15,GNLY
5_Summary	Reactome Gene Sets	R-HSA-8876725	Protein methylation	-6.28081	-3.12309	3/19	1915,1938,3312,567,1075,3956	EEF1A1,EEF2,HSPA8,B2M,CTSC,LGALS1
6_Summary	KEGG Pathway	ko04612	Antigen processing and presentation	-6.27685	-3.12309	4/77	567,811,3312,3824,678,3956,6772,9636,1075,3560,3716,1938,5551	B2M,CALR,HSPA8,KLRD1,ZFP36L2,LGALS1,STAT1,ISG15,CTSC,IL2RB,JAK1,EEF2,PRF1
7_Summary	WikiPathways	WP107	Translation Factors	-4.98241	-2.15601	3/50	1915,1938,26986,60,678,811,1655,3956	EEF1A1,EEF2,PABPC1,ACTB,ZFP36L2,CALR,DDX5,LGALS1
8_Summary	GO Biological Processes	GO:0051100	negative regulation of binding	-4.95617	-2.14236	4/165	60,567,3001,6672,1938	ACTB,B2M,GZMA,SP100,EEF2
9_Summary	GO Biological Processes	GO:0034109	homotypic cell-cell adhesion	-4.27338	-1.69365	3/86	60,3716,3956,3560,811	ACTB,JAK1,LGALS1,IL2RB,CALR
10_Summary	WikiPathways	WP2328	Allograft Rejection	-4.21443	-1.66975	3/90	5551,6772,10578,3312	PRF1,STAT1,GNLY,HSPA8
11_Summary	KEGG Pathway	ko04210	Apoptosis	-3.66407	-1.26043	3/138	60,1075,5551,811,3312	ACTB,CTSC,PRF1,CALR,HSPA8
12_Summary	WikiPathways	WP3888	VEGFA-VEGFR2 Signaling Pathway	-3.32907	-1.03938	4/435	811,6772,9584,26986	CALR,STAT1,RBM39,PABPC1
13_Summary	GO Biological Processes	GO:0097190	apoptotic signaling pathway	-2.85001	-0.615987	4/585	1075,1655,6672,7178	CTSC,DDX5,SP100,TPT1
14_Summary	GO Biological Processes	GO:0080135	regulation of cellular response to stress	-2.43568	-0.273699	4/761	567,1655,3312,7178	B2M,DDX5,HSPA8,TPT1

## Sheet: B-cells
GroupID	Category	Term	Description	LogP	Log(q-value)	InTerm_InList	Genes	Symbols
1_Summary	GO Biological Processes	GO:0043900	regulation of multi-organism process	-11.9399	-7.58101	14/437	302,330,811,972,3312,3669,3725,5479,7852,9636,10346,10519,26986,27086	ANXA2,BIRC3,CALR,CD74,HSPA8,ISG20,JUN,PPIB,CXCR4,ISG15,TRIM22,CIB1,PABPC1,FOXP1
2_Summary	GO Biological Processes	GO:0006457	protein folding	-11.1819	-7.12401	11/235	811,972,3309,3312,3329,5204,5479,7184,9601,10130,23753,6748,1938,3725,26986,5579,53335,3512,302,7430,4792	CALR,CD74,HSPA5,HSPA8,HSPD1,PFDN5,PPIB,HSP90B1,PDIA4,PDIA6,SDF2L1,SSR4,EEF2,JUN,PABPC1,PRKCB,BCL11A,JCHAIN,ANXA2,EZR,NFKBIA
3_Summary	WikiPathways	WP3888	VEGFA-VEGFR2 Signaling Pathway	-10.7181	-6.87642	13/435	71,811,2597,3725,3939,4673,4792,5579,6748,7430,10130,23753,26986	ACTG1,CALR,GAPDH,JUN,LDHA,NAP1L1,NFKBIA,PRKCB,SSR4,EZR,PDIA6,SDF2L1,PABPC1
4_Summary	WikiPathways	WP107	Translation Factors	-10.6333	-6.87642	7/50	1915,1933,1936,1938,1974,10209,26986,6748	EEF1A1,EEF1B2,EEF1D,EEF2,EIF4A2,EIF1,PABPC1,SSR4
5_Summary	GO Biological Processes	GO:0045637	regulation of myeloid cell differentiation	-9.35857	-5.77781	10/260	677,972,3021,3725,4792,5579,8364,9636,10519,27086,302,1831,3162,7430,7805,55024,811,7431,53335	ZFP36L1,CD74,H3-3B,JUN,NFKBIA,PRKCB,H4C3,ISG15,CIB1,FOXP1,ANXA2,TSC22D3,HMOX1,EZR,LAPTM5,BANK1,CALR,VIM,BCL11A
6_Summary	GO Biological Processes	GO:0042113	B cell activation	-8.41182	-5.00716	10/326	677,931,972,973,974,1316,3329,5579,7805,55024,71,330,3725,4792,7184,7430,27086,302	ZFP36L1,MS4A1,CD74,CD79A,CD79B,KLF6,HSPD1,PRKCB,LAPTM5,BANK1,ACTG1,BIRC3,JUN,NFKBIA,HSP90B1,EZR,FOXP1,ANXA2
7_Summary	Reactome Gene Sets	R-HSA-1280215	Cytokine Signaling in Immune system	-8.15126	-4.85341	13/707	302,330,1974,3162,3312,3669,3725,4792,7184,7431,9246,9636,10346,2023,7178,7852,811,2597,3512,27086	ANXA2,BIRC3,EIF4A2,HMOX1,HSPA8,ISG20,JUN,NFKBIA,HSP90B1,VIM,UBE2L6,ISG15,TRIM22,ENO1,TPT1,CXCR4,CALR,GAPDH,JCHAIN,FOXP1
8_Summary	GO Biological Processes	GO:0061077	chaperone-mediated protein folding	-8.13314	-4.85341	6/63	972,3309,3312,5479,9601,23753,3329,4666,7805,10519,9246,1915,3021,3725,8364,10923,4792	CD74,HSPA5,HSPA8,PPIB,PDIA4,SDF2L1,HSPD1,NACA,LAPTM5,CIB1,UBE2L6,EEF1A1,H3-3B,JUN,H4C3,SUB1,NFKBIA
9_Summary	GO Biological Processes	GO:0006412	translation	-8.02177	-4.77681	13/725	677,811,1153,1915,1933,1936,1938,1974,2597,7431,10209,26986,55024	ZFP36L1,CALR,CIRBP,EEF1A1,EEF1B2,EEF1D,EEF2,EIF4A2,GAPDH,VIM,EIF1,PABPC1,BANK1
10_Summary	GO Biological Processes	GO:0051702	interaction with symbiont	-7.13482	-4.05467	6/92	302,2597,3312,3329,3725,5479,7184,811	ANXA2,GAPDH,HSPA8,HSPD1,JUN,PPIB,HSP90B1,CALR
11_Summary	WikiPathways	WP4754	IL-18 signaling pathway	-6.65364	-3.74189	8/273	330,1938,2023,3162,3725,4666,4792,5579,973,974,972,1936,6430,6890,7430,811,71,3312,7805,302,7184,3329,1831,677,10519,5479,7431,10235,27086	BIRC3,EEF2,ENO1,HMOX1,JUN,NACA,NFKBIA,PRKCB,CD79A,CD79B,CD74,EEF1D,SRSF5,TAP1,EZR,CALR,ACTG1,HSPA8,LAPTM5,ANXA2,HSP90B1,HSPD1,TSC22D3,ZFP36L1,CIB1,PPIB,VIM,RASGRP2,FOXP1
12_Summary	Canonical Pathways	M255	PID HIF1 TFPATHWAY	-6.34569	-3.47814	5/66	2023,3162,3725,3939,7852,2597,5579,3329,677,7184,1938,7431,3312,972	ENO1,HMOX1,JUN,LDHA,CXCR4,GAPDH,PRKCB,HSPD1,ZFP36L1,HSP90B1,EEF2,VIM,HSPA8,CD74
13_Summary	GO Biological Processes	GO:0046683	response to organophosphorus	-6.22255	-3.38216	6/131	677,3309,3725,3939,7184,7430,5579,6430,7431,53335,4792	ZFP36L1,HSPA5,JUN,LDHA,HSP90B1,EZR,PRKCB,SRSF5,VIM,BCL11A,NFKBIA
14_Summary	GO Biological Processes	GO:0046700	heterocycle catabolic process	-6.10819	-3.29973	11/725	677,1153,1655,2023,2597,3162,3312,3669,3939,7431,26986,6430,1974	ZFP36L1,CIRBP,DDX5,ENO1,GAPDH,HMOX1,HSPA8,ISG20,LDHA,VIM,PABPC1,SRSF5,EIF4A2
15_Summary	KEGG Pathway	ko04612	Antigen processing and presentation	-6.00962	-3.2305	5/77	811,972,3309,3312,6890,302,2023,7852,71	CALR,CD74,HSPA5,HSPA8,TAP1,ANXA2,ENO1,CXCR4,ACTG1
16_Summary	GO Biological Processes	GO:0001817	regulation of cytokine production	-5.71927	-3.09092	11/795	330,972,2597,3162,3329,7430,7805,9246,9636,27086,55024,7852,677,811,3512,5479,71,10519,10346,4792	BIRC3,CD74,GAPDH,HMOX1,HSPD1,EZR,LAPTM5,UBE2L6,ISG15,FOXP1,BANK1,CXCR4,ZFP36L1,CALR,JCHAIN,PPIB,ACTG1,CIB1,TRIM22,NFKBIA
17_Summary	GO Biological Processes	GO:0007249	I-kappaB kinase/NF-kappaB signaling	-5.39806	-2.85206	7/282	330,972,1936,3162,4792,5579,10346,3725,10519	BIRC3,CD74,EEF1D,HMOX1,NFKBIA,PRKCB,TRIM22,JUN,CIB1
18_Summary	KEGG Pathway	hsa05169	Epstein-Barr virus infection	-5.23157	-2.71776	7/299	811,3312,3725,4792,6890,7431,9636,931,3512,27086,55024	CALR,HSPA8,JUN,NFKBIA,TAP1,VIM,ISG15,MS4A1,JCHAIN,FOXP1,BANK1
19_Summary	KEGG Pathway	ko05134	Legionellosis	-5.09154	-2.60187	4/55	1915,3312,3329,4792,1153,3162,7852	EEF1A1,HSPA8,HSPD1,NFKBIA,CIRBP,HMOX1,CXCR4
20_Summary	Reactome Gene Sets	R-HSA-1280218	Adaptive Immune System	-5.05941	-2.58132	10/756	811,972,973,974,3309,4792,5579,6890,9246,10235,302,3021,3512,3329	CALR,CD74,CD79A,CD79B,HSPA5,NFKBIA,PRKCB,TAP1,UBE2L6,RASGRP2,ANXA2,H3-3B,JCHAIN,HSPD1

## Sheet: T-cells
Category	Term	Description	LogP	Log(q-value)	InTerm_InList	Genes	Symbols
Reactome Gene Sets	R-HSA-1280215	Cytokine Signaling in Immune system	-13.8313	-9.47235	17/707	567,2633,3312,3320,3575,3669,3936,4599,4609,4792,5292,6772,7316,7431,8519,9636,10346,3326	B2M,GBP1,HSPA8,HSP90AA1,IL7R,ISG20,LCP1,MX1,MYC,NFKBIA,PIM1,STAT1,UBC,VIM,IFITM1,ISG15,TRIM22,HSP90AB1
Reactome Gene Sets	R-HSA-9613829	Chaperone Mediated Autophagy	-11.5131	-7.45518	6/22	1915,3312,3320,3326,7316,7431,3148	EEF1A1,HSPA8,HSP90AA1,HSP90AB1,UBC,VIM,HMGB2
WikiPathways	WP107	Translation Factors	-11.1628	-7.28105	7/50	1915,1933,1936,1938,1975,10209,26986,678,811,7431	EEF1A1,EEF1B2,EEF1D,EEF2,EIF4B,EIF1,PABPC1,ZFP36L2,CALR,VIM
GO Biological Processes	GO:0043900	regulation of multi-organism process	-10.3898	-6.63299	12/437	811,3312,3320,3669,3956,4599,6772,7128,8519,9636,10346,26986,2633,3925,7178,567,7316,3326,3148,3575,5934	CALR,HSPA8,HSP90AA1,ISG20,LGALS1,MX1,STAT1,TNFAIP3,IFITM1,ISG15,TRIM22,PABPC1,GBP1,STMN1,TPT1,B2M,UBC,HSP90AB1,HMGB2,IL7R,RBL2
KEGG Pathway	ko04612	Antigen processing and presentation	-9.79878	-6.29501	7/77	567,811,925,3309,3312,3320,3326,1938,5204,1655,3021,4609,8364,1915,2633,4792,6772,7128,7316,9636,1975,3575,5934,3936,3956,7178,1524,5292,1831,3001,4666,6430,3669	B2M,CALR,CD8A,HSPA5,HSPA8,HSP90AA1,HSP90AB1,EEF2,PFDN5,DDX5,H3-3B,MYC,H4C3,EEF1A1,GBP1,NFKBIA,STAT1,TNFAIP3,UBC,ISG15,EIF4B,IL7R,RBL2,LCP1,LGALS1,TPT1,CX3CR1,PIM1,TSC22D3,GZMA,NACA,SRSF5,ISG20
GO Biological Processes	GO:1903706	regulation of hemopoiesis	-9.77855	-6.29501	12/494	567,678,3021,3148,3575,3956,4609,4792,5292,6772,8364,9636,1831,7128,3320	B2M,ZFP36L2,H3-3B,HMGB2,IL7R,LGALS1,MYC,NFKBIA,PIM1,STAT1,H4C3,ISG15,TSC22D3,TNFAIP3,HSP90AA1
GO Biological Processes	GO:0007249	I-kappaB kinase/NF-kappaB signaling	-8.41787	-5.23506	9/282	1524,1936,3956,4792,6275,6772,7128,7316,10346,8519,5292	CX3CR1,EEF1D,LGALS1,NFKBIA,S100A4,STAT1,TNFAIP3,UBC,TRIM22,IFITM1,PIM1
KEGG Pathway	hsa05169	Epstein-Barr virus infection	-8.19678	-5.042	9/299	567,811,3312,4609,4792,6772,7128,7431,9636,60,71,4599,1655,5292,7316,3148,3320,3326,678,2633,925,1938,6430,1524	B2M,CALR,HSPA8,MYC,NFKBIA,STAT1,TNFAIP3,VIM,ISG15,ACTB,ACTG1,MX1,DDX5,PIM1,UBC,HMGB2,HSP90AA1,HSP90AB1,ZFP36L2,GBP1,CD8A,EEF2,SRSF5,CX3CR1
GO Biological Processes	GO:0034341	response to interferon-gamma	-6.94579	-4.00186	7/197	567,2633,3326,6772,7431,8519,10346,925,3001	B2M,GBP1,HSP90AB1,STAT1,VIM,IFITM1,TRIM22,CD8A,GZMA
CORUM	CORUM:1223	H2AX complex, isolated from cells without IR exposure	-5.9379	-3.18106	3/11	811,3309,26986,567,678,2633,3956,4609,4792,6772,7431,8364,7316,925,8519,71,3320,9636,4599,1524,7178	CALR,HSPA5,PABPC1,B2M,ZFP36L2,GBP1,LGALS1,MYC,NFKBIA,STAT1,VIM,H4C3,UBC,CD8A,IFITM1,ACTG1,HSP90AA1,ISG15,MX1,CX3CR1,TPT1
GO Biological Processes	GO:0071396	cellular response to lipid	-5.85578	-3.13226	9/565	678,811,1524,1655,3148,4792,5292,7128,7431,3309,567,3001,3575,9636,7178	ZFP36L2,CALR,CX3CR1,DDX5,HMGB2,NFKBIA,PIM1,TNFAIP3,VIM,HSPA5,B2M,GZMA,IL7R,ISG15,TPT1
CORUM	CORUM:725	P2X7 receptor signalling complex	-5.81357	-3.13226	3/12	60,3312,3326,71,3320,3575,7316,4609,5292,6772,2633,4792,7128,1655,1975,26986,3021,8364,811,3925,3956,1938,3936,1524	ACTB,HSPA8,HSP90AB1,ACTG1,HSP90AA1,IL7R,UBC,MYC,PIM1,STAT1,GBP1,NFKBIA,TNFAIP3,DDX5,EIF4B,PABPC1,H3-3B,H4C3,CALR,STMN1,LGALS1,EEF2,LCP1,CX3CR1
WikiPathways	WP3888	VEGFA-VEGFR2 Signaling Pathway	-5.70441	-3.05308	8/435	71,811,3320,3939,4792,6772,9168,26986,60	ACTG1,CALR,HSP90AA1,LDHA,NFKBIA,STAT1,TMSB10,PABPC1,ACTB
GO Biological Processes	GO:0060249	anatomical structure homeostasis	-5.68229	-3.03939	8/438	60,71,567,3320,3326,4609,7128,8364,3309,7431,3001,3148,3925,4792,1938,4666,3939,5292	ACTB,ACTG1,B2M,HSP90AA1,HSP90AB1,MYC,TNFAIP3,H4C3,HSPA5,VIM,GZMA,HMGB2,STMN1,NFKBIA,EEF2,NACA,LDHA,PIM1
GO Biological Processes	GO:0051129	negative regulation of cellular component organization	-5.61016	-2.99945	10/782	567,2633,3021,3309,3312,3925,3956,5204,7431,9168,71,3326,3936,3320,4792,4599,811	B2M,GBP1,H3-3B,HSPA5,HSPA8,STMN1,LGALS1,PFDN5,VIM,TMSB10,ACTG1,HSP90AB1,LCP1,HSP90AA1,NFKBIA,MX1,CALR
GO Biological Processes	GO:0071407	cellular response to organic cyclic compound	-5.31033	-2.72958	8/492	60,678,811,1655,3309,3326,3956,5292,694,1938,3021,3148	ACTB,ZFP36L2,CALR,DDX5,HSPA5,HSP90AB1,LGALS1,PIM1,BTG1,EEF2,H3-3B,HMGB2
GO Biological Processes	GO:0034655	nucleobase-containing compound catabolic process	-5.24778	-2.70179	9/671	678,1655,3148,3312,3669,3939,7316,7431,26986,3956,1975,6430	ZFP36L2,DDX5,HMGB2,HSPA8,ISG20,LDHA,UBC,VIM,PABPC1,LGALS1,EIF4B,SRSF5
GO Biological Processes	GO:0070848	response to growth factor	-4.92635	-2.4796	9/736	678,1524,1655,1915,1938,3309,3326,4609,7316,7128,9636,3320,3312,4792,7431,3001	ZFP36L2,CX3CR1,DDX5,EEF1A1,EEF2,HSPA5,HSP90AB1,MYC,UBC,TNFAIP3,ISG15,HSP90AA1,HSPA8,NFKBIA,VIM,GZMA
Canonical Pathways	M66	PID MYC ACTIV PATHWAY	-4.75414	-2.36991	4/79	3320,3939,4609,5292,3925,4792,3312,3148,1524,3936,7431	HSP90AA1,LDHA,MYC,PIM1,STMN1,NFKBIA,HSPA8,HMGB2,CX3CR1,LCP1,VIM
GO Biological Processes	GO:0001817	regulation of cytokine production	-4.66156	-2.31549	9/795	567,1524,2633,3148,3320,3326,6772,7128,9636,71,694	B2M,CX3CR1,GBP1,HMGB2,HSP90AA1,HSP90AB1,STAT1,TNFAIP3,ISG15,ACTG1,BTG1
